# Supplementary material for: Cancer-associated fibroblasts induce metalloprotease-independent cancer cell invasion of the basement membrane
Source: Nat Commun. 2017 Oct 13;8:924. doi: 10.1038/s41467-017-00985-8 (PMC5640679; doi:10.1038/s41467-017-00985-8)
Supplement: Supplementary file 12 — Supplementary Data 1 [file 41467_2017_985_MOESM12_ESM.xlsx]

## Sheet: REGULATED GENES
										Up-regulated	Down-regulated	All
Project name: HCT116 with CAFs vs. HCT116									Number of regulated genes	84	15	99
Organism:	Human								Min fold-change	1.5	1.5	1.5
Analysis level: Gene									Average fold-change	1.92333	1.608	1.87556
Algorithm version: EASANA 2014_1									Median of fold-change	1.68	1.55	1.66
									Max fold-change	4.04	1.83	4.04
									Gene with the max fold-change	CTGF	CYP1A1	CTGF
FAST DB STABLE ID	Gene Symbol	Regulation	Fold-Change	P-Value	Link to EASANA	Gene Coordinates (hg19)	UCSC Link	Gene Name	Aliases and Synonyms	Representative Transcript ID	Entrez Gene ID	EnsEMBL ID	Intensity HCT116	Intensity HCT116 with CAFs	Low-specificity probe included?
GSHG0026909	CTGF	up	4.04	0.000558	EASANA	chr6(-):132269213-132272518	UCSC	connective tissue growth factor	CCN2 // IGFBP8	X78947	1490	ENSG00000118523	6.55	8.56	No
GSHG0001432	ATF3	up	3.61	0.029	EASANA	chr1(+):212738676-212794118	UCSC	activating transcription factor 3	---	NM_001030287	467	ENSG00000162772	7.64	9.49	No
GSHG0006673	NR4A1	up	3.58	0.00162	EASANA	chr12(+):52431498-52453290	UCSC	nuclear receptor subfamily 4, group A, member 1	GFRP1 // HMR // N10 // NAK-1 // NGFIB // NUR77 // TR3	AK131566	3164	ENSG00000123358	8.15	9.99	No
GSHG0030315	NR4A3	up	3.53	0.00386	EASANA	chr9(+):102584137-102629173	UCSC	nuclear receptor subfamily 4, group A, member 3	CHN // CSMF // MINOR // NOR1	NM_173200	8013	ENSG00000119508	6.21	8.03	No
GSHG0024286	---	up	3.42	0.0011	EASANA	chr5(+):139578319-139582772	UCSC	---	---	AK128855	---	---	5.48	7.26	No
GSHG0004110	EGR2	up	3.42	0.000262	EASANA	chr10(-):64571757-64578927	UCSC	early growth response 2	KROX20	NM_001136178	1959	ENSG00000122877	7.51	9.29	No
GSHG0000668	CYR61	up	3.23	0.000344	EASANA	chr1(+):86045883-86049650	UCSC	cysteine-rich, angiogenic inducer, 61	IGFBP10 // CCN1 // GIG1	NM_001554	3491	ENSG00000142871	8.24	9.94	No
GSHG0008999	FOS	up	2.89	0.0208	EASANA	chr14(+):75745481-75748937	UCSC	FBJ murine osteosarcoma viral oncogene homolog	AP-1 // c-fos	NM_005252	2353	ENSG00000170345	8.32	9.85	No
GSHG0025265	DUSP1	up	2.73	0.00216	EASANA	chr5(-):172195095-172198231	UCSC	dual specificity phosphatase 1	PTPN10 // CL100 // HVH1 // MKP-1	NM_004417	1843	ENSG00000120129	8.01	9.46	No
GSHG0029459	EGR3	up	2.71	0.00232	EASANA	chr8(-):22545177-22551644	UCSC	early growth response 3	PILOT	NM_004430	1960	ENSG00000179388	8.33	9.77	No
GSHG0015018	FOSB	up	2.64	1.7e-05	EASANA	chr19(+):45971253-45978437	UCSC	FBJ murine osteosarcoma viral oncogene homolog B	AP-1 // DKFZp686C0818 // G0S3 // GOS3 // GOSB // MGC42291	NM_006732	2354	ENSG00000125740	7.87	9.27	No
GSHG0009762	THBS1	up	2.51	1.37e-06	EASANA	chr15(+):39873279-39889667	UCSC	thrombospondin 1	THBS // THBS-1 // TSP // TSP-1 // TSP1	NM_003246	7057	ENSG00000137801	5.3	6.63	No
GSHG0013372	KRTAP1-1	up	2.33	0.00554	EASANA	chr17(-):39196806-39197713	UCSC	keratin associated protein 1-1	HB2A // KAP1.1 // KAP1.1A // KAP1.1B	AB052868	81851	ENSG00000188581	6.93	8.15	No
GSHG0023022	ANKRD37	up	2.31	0.00264	EASANA	chr4(+):186317838-186321782	UCSC	ankyrin repeat domain 37	Lrp2bp	AK303243	353322	ENSG00000186352	7.41	8.62	No
GSHG0022662	AREG	up	2.27	0.0447	EASANA	chr4(+):75310849-75320727	UCSC	amphiregulin	SDGF	BC009799	374	ENSG00000109321	6.93	8.12	No
GSHG0029165	OSR2	up	2.2	0.00256	EASANA	chr8(+):99956631-99964332	UCSC	odd-skipped related transciption factor 2	FLJ90037	NM_053001	116039	ENSG00000164920	5.91	7.05	Yes
GSHG0025428	EDN1	up	2.16	0.00498	EASANA	chr6(+):12290529-12297426	UCSC	endothelin 1	ET1	NM_001955	1906	ENSG00000078401	5.43	6.54	No
GSHG0019743	SIK1	up	2.14	0.00186	EASANA	chr21(-):44834395-44847008	UCSC	salt-inducible kinase 1	SNF1LK // msk	BC038504	150094	ENSG00000142178	6.51	7.61	No
GSHG0002147	JUN	up	2.13	0.00604	EASANA	chr1(-):59247403-59249717	UCSC	jun proto-oncogene	AP-1 // c-Jun	AK307137	3725	ENSG00000177606	8.94	10.02	No
GSHG0017822	DUSP2	up	2.13	0.0016	EASANA	chr2(-):96808917-96811179	UCSC	dual specificity phosphatase 2	PAC-1	NM_004418	1844	ENSG00000158050	6.94	8.03	No
GSHG0046298	---	up	2.05	0.0014	EASANA	chr1(+):45282563-45283445	UCSC	---	---	TCONS_00002016	---	---	5.8	6.83	No
GSHG0046398	---	up	2.03	0.0213	EASANA	chr1(+):173991647-173992123	UCSC	---	---	TCONS_00000337	---	---	5.49	6.51	Yes
GSHG0001333	ELF3	up	1.97	0.0256	EASANA	chr1(+):201893041-201986306	UCSC	E74-like factor 3 (ets domain transcription factor, epithelial-specific )	ESX // EPR-1 // ERT // ESE-1	AF017307	1999	ENSG00000163435	5.85	6.83	No
GSHG0005593	---	up	1.96	0.00208	EASANA	chr11(-):10905706-10920824	UCSC	---	---	AK056982	---	---	5.88	6.85	No
GSHG0020013	MAFF	up	1.89	0.0211	EASANA	chr22(+):38597939-38612515	UCSC	v-maf avian musculoaponeurotic fibrosarcoma oncogene homolog F	hMafF	NM_012323	23764	ENSG00000185022	6.7	7.62	No
GSHG0019313	LINC00659	up	1.89	0.00668	EASANA	chr20(-):61405257-61408245	UCSC	long intergenic non-protein coding RNA 659	---	TCONS_00028463	100652730	ENSG00000228705	5.52	6.43	No
GSHG0030829	---	up	1.88	0.0101	EASANA	chr9(+):69650263-69664974	UCSC	---	---	AK097152	---	---	6.6	7.51	Yes
GSHG0004290	AVPI1	up	1.88	0.0057	EASANA	chr10(-):99437183-99447015	UCSC	arginine vasopressin-induced 1	PP5395 // VIP32 // VIT32	NM_021732	60370	ENSG00000119986	6.98	7.89	No
GSHG0011213	MT1E	up	1.85	0.0458	EASANA	chr16(+):56659387-56661024	UCSC	metallothionein 1E	MT1 // MTD	BC009699	4493	ENSG00000169715	8.79	9.67	No
GSHG0004025	C10orf10	up	1.78	0.036	EASANA	chr10(-):45471577-45474330	UCSC	chromosome 10 open reading frame 10	DEPP // FIG	AB022718	11067	ENSG00000165507	5.96	6.79	No
GSHG0028585	---	up	1.77	0.00234	EASANA	chr7(-):130557251-130598072	UCSC	---	---	GU321467	---	---	8.61	9.44	No
GSHG0023693	LRP2BP	up	1.77	0.0481	EASANA	chr4(-):186285032-186317053	UCSC	LRP2 binding protein	DKFZp761O0113	AK126913	55805	ENSG00000109771	5.77	6.6	No
GSHG0014910	ZFP36	up	1.76	0.0122	EASANA	chr19(+):39897486-39900307	UCSC	ZFP36 ring finger protein	G0S24 // NUP475 // RNF162A // TIS11 // tristetraprolin // TTP	EU832272	7538	ENSG00000128016	8.02	8.83	No
GSHG0022314	LPP-AS2	up	1.75	0.000638	EASANA	chr3(-):187869002-187871876	UCSC	LPP antisense RNA 2	---	NR_036497	339929	ENSG00000270959	6.89	7.7	No
GSHG0021621	CSRNP1	up	1.74	0.00258	EASANA	chr3(-):39183342-39196053	UCSC	cysteine-serine-rich nuclear protein 1	AXUD1 // DKFZp566F164 // FAM130B // TAIP-3 // URAX1	AB063301	64651	ENSG00000144655	6.51	7.31	No
GSHG0012156	ENO3	up	1.74	0.00494	EASANA	chr17(+):4854384-4860427	UCSC	enolase 3 (beta, muscle)	---	NM_053013	2027	ENSG00000108515	5.83	6.63	Yes
GSHG0032164	RPS4X	up	1.73	0.0135	EASANA	chrX(-):71492453-71497141	UCSC	ribosomal protein S4, X-linked	CCG2 // DXS306 // FLJ40595 // RPS4 // S4 // SCAR // SCR10	NM_001007	6191	ENSG00000198034	6.96	7.75	No
GSHG0046084	---	up	1.73	0.00278	EASANA	chr8(-):128197391-128200455	UCSC	---	---	TCONS_00015170	---	---	6.36	7.16	Yes
GSHG0020545	BHLHE40	up	1.71	0.00162	EASANA	chr3(+):5021097-5026863	UCSC	basic helix-loop-helix family, member e40	BHLHB2 // STRA13 // bHLHe40 // DEC1	NM_003670	8553	ENSG00000134107	9.4	10.17	No
GSHG0014615	JUNB	up	1.7	0.000497	EASANA	chr19(+):12902308-12904127	UCSC	jun B proto-oncogene	---	BC110372	3726	ENSG00000171223	9.66	10.42	No
GSHG0038822	MIR4521	up	1.7	0.0159	EASANA	chr17(+):8090263-8090322	UCSC	microRNA 4521	hsa-mir-4521	NR_039746	100616406	---	7.14	7.9	No
GSHG0003286	MAP3K8	up	1.69	0.0201	EASANA	chr10(+):30722950-30750762	UCSC	mitogen-activated protein kinase kinase kinase 8	COT // ESTF // c-COT // EST // MEKK8 // Tpl-2	NM_005204	1326	ENSG00000107968	5.64	6.4	No
GSHG0019364	CXADR	up	1.67	0.00662	EASANA	chr21(+):18885224-18965897	UCSC	coxsackie virus and adenovirus receptor	CAR	NM_001207066	1525	ENSG00000154639	5.77	6.51	No
GSHG0013607	SEPT4	up	1.66	0.00488	EASANA	chr17(-):56597611-56618179	UCSC	septin 4	PNUTL2 // ARTS // CE5B3 // H5 // hCDCREL-2 // hucep-7 // MART	NM_001256782	5414	ENSG00000108387	6.07	6.8	No
GSHG0014543	ANGPTL4	up	1.65	0.0419	EASANA	chr19(+):8429011-8441581	UCSC	angiopoietin-like 4	ARP4 // FIAF // HFARP // NL2 // PGAR // pp1158	AF153606	51129	ENSG00000167772	6.85	7.57	Yes
GSHG0049461	---	up	1.64	0.00986	EASANA	chr3(+):156535040-156536792	UCSC	---	---	TCONS_00006285	---	---	6.19	6.91	Yes
GSHG0009247	SLC22A17	up	1.64	0.0033	EASANA	chr14(-):23815512-23822121	UCSC	solute carrier family 22, member 17	BOCT // BOIT // NGALR	NR_110290	51310	ENSG00000092096	6.65	7.36	Yes
GSHG0009628	BEGAIN	up	1.63	0.0182	EASANA	chr14(-):101003486-101036131	UCSC	brain-enriched guanylate kinase-associated	KIAA1446	NM_020836	57596	ENSG00000183092	5.76	6.47	No
GSHG0046347	---	up	1.62	0.0115	EASANA	chr1(+):95007608-95008571	UCSC	---	---	TCONS_00001037	---	---	5.89	6.59	Yes
GSHG0048694	---	up	1.61	0.0111	EASANA	chr2(+):192559982-192563100	UCSC	---	---	TCONS_00003974	---	---	6.43	7.12	No
GSHG0010822	MSLN	up	1.61	0.0015	EASANA	chr16(+):810765-818865	UCSC	mesothelin	CAK1 // MPF	NM_005823	10232	ENSG00000102854	7.02	7.71	No
GSHG0014626	IER2	up	1.6	0.00026	EASANA	chr19(+):13261282-13265716	UCSC	immediate early response 2	ETR101	NM_004907	9592	ENSG00000160888	9.04	9.71	No
GSHG0011572	ZNF597	up	1.6	0.043	EASANA	chr16(-):3486106-3493502	UCSC	zinc finger protein 597	FLJ33071	AK057633	146434	ENSG00000167981	6.54	7.21	No
GSHG0003830	KLF6	up	1.6	0.0146	EASANA	chr10(-):3818189-3827473	UCSC	Kruppel-like factor 6	BCD1 // COPEB // ST12 // CPBP // GBF // PAC1 // Zf9	NR_027653	1316	ENSG00000067082	9.92	10.6	No
GSHG0021227	C3orf58	up	1.59	0.0103	EASANA	chr3(+):143690640-143711209	UCSC	chromosome 3 open reading frame 58	DIA1 // HASF // MGC33365	NM_173552	205428	ENSG00000181744	7.49	8.17	No
GSHG0015558	MIR23A // MIR24-2 // MIR27A	up	1.58	0.0492	EASANA	chr19(-):13945330-13947703	UCSC	microRNA 23a // microRNA 24-2 // microRNA 27a	MIRN23A // MIRN24-2 // MIRN27A // hsa-mir-23a // hsa-mir-24-2 // hsa-mir-27a	NR_036515	407010 // 407013 // 407018	ENSG00000207808 // ENSG00000207980 // ENSG00000209707	6.09	6.74	No
GSHG0018835	BCAS4	up	1.57	0.00414	EASANA	chr20(+):49411431-49493713	UCSC	breast carcinoma amplified sequence 4	CNOL // FLJ20495	NM_198799	55653	ENSG00000124243	5.91	6.56	Yes
GSHG0014672	KLF2	up	1.57	0.0346	EASANA	chr19(+):16435637-16438683	UCSC	Kruppel-like factor 2	LKLF	AK225820	10365	ENSG00000127528	6.58	7.23	No
GSHG0027494	RUNDC3B	up	1.56	0.0113	EASANA	chr7(+):87257729-87461613	UCSC	RUN domain containing 3B	RPIB9 // RPIP9	NM_138290	154661	ENSG00000105784	6.22	6.86	No
GSHG0018068	CACNB4	up	1.56	0.0241	EASANA	chr2(-):152689285-152955812	UCSC	calcium channel, voltage-dependent, beta 4 subunit	EJM4	NM_001145798	785	ENSG00000182389	6.51	7.15	No
GSHG0016761	SOWAHC	up	1.56	0.000984	EASANA	chr2(+):110371887-110376563	UCSC	sosondowah ankyrin repeat domain family member C	ANKRD57 // C2orf26 // FLJ21870	NM_023016	65124	ENSG00000198142	7.33	7.97	No
GSHG0037418	MIR630	up	1.56	0.0212	EASANA	chr15(+):72879558-72879654	UCSC	microRNA 630	MIRN630 // hsa-mir-630	NR_030359	693215	ENSG00000207690	4.93	5.57	Yes
GSHG0009013	VASH1	up	1.56	0.00252	EASANA	chr14(+):77228235-77249363	UCSC	vasohibin 1	KIAA1036	NM_014909	22846	ENSG00000071246	6.44	7.09	Yes
GSHG0007225	SLC2A3	up	1.56	0.0405	EASANA	chr12(-):8071824-8088892	UCSC	solute carrier family 2 (facilitated glucose transporter), member 3	GLUT3	NM_006931	6515	ENSG00000059804	7.36	8	No
GSHG0023819	FAM105B	up	1.55	0.00444	EASANA	chr5(+):14664783-14699842	UCSC	family with sequence similarity 105, member B	FLJ34884	NM_138348	90268	ENSG00000154124	7.35	7.98	No
GSHG0029307	MAPK15	up	1.54	0.0411	EASANA	chr8(+):144796618-144804631	UCSC	mitogen-activated protein kinase 15	ERK7 // ERK8	NM_139021	225689	ENSG00000181085	6.06	6.68	Yes
GSHG0026779	LYRM2	up	1.54	0.0379	EASANA	chr6(-):90277863-90348474	UCSC	LYR motif containing 2	DJ122O8.2	AK311275	57226	ENSG00000083099	6.49	7.12	No
GSHG0020900	PSMD6-AS2	up	1.54	0.0172	EASANA	chr3(+):63989698-63997923	UCSC	PSMD6 antisense RNA 2	---	NR_038286	100507062	ENSG00000239653	6.36	6.99	No
GSHG0032704	ANKRD20A4	up	1.53	0.00448	EASANA	chr9(+):69381829-69425109	UCSC	ankyrin repeat domain 20 family, member A4	OTTHUMG00000066855	NM_001098805	728747	ENSG00000172014	6.57	7.18	Yes
GSHG0030420	DAB2IP	up	1.53	0.0249	EASANA	chr9(+):124329161-124547807	UCSC	DAB2 interacting protein	AF9Q34 // AIP1 // DIP1/2 // KIAA1743	AK096391	153090	ENSG00000136848	6.88	7.49	Yes
GSHG0007447	FMNL3	up	1.53	0.00344	EASANA	chr12(-):50031724-50101197	UCSC	formin-like 3	DKFZp762B245 // MGC45819 // WBP3	NM_198900	91010	ENSG00000161791	7.01	7.63	No
GSHG0044448	EPPK1	up	1.52	0.00512	EASANA	chr8(-):144939492-144952632	UCSC	epiplakin 1	EPIPL1	NM_031308	83481	---	6.52	7.13	No
GSHG0026398	HIST1H2AK	up	1.52	0.0297	EASANA	chr6(-):27803287-27806153	UCSC	histone cluster 1, H2ak	H2AFD // H2A/d	BC034487	8330	ENSG00000184348	6.56	7.16	No
GSHG0011302	PLA2G15	up	1.52	0.0135	EASANA	chr16(+):68279207-68294959	UCSC	phospholipase A2, group XV	LYPLA3 // GXVPLA2 // LLPL	NM_012320	23659	ENSG00000103066	6.92	7.52	No
GSHG0032988	ASMTL	up	1.51	0.00358	EASANA	chrX(-):1522032-1572655	UCSC	acetylserotonin O-methyltransferase-like	---	NM_001173473	8623	ENSG00000169093	6.62	7.21	No
GSHG0025435	CD83	up	1.51	0.0243	EASANA	chr6(+):14117487-14137149	UCSC	CD83 molecule	BL11 // HB15	NM_001251901	9308	ENSG00000112149	7.28	7.88	No
GSHG0015079	PPP1R15A	up	1.51	0.0447	EASANA	chr19(+):49374605-49379318	UCSC	protein phosphatase 1, regulatory subunit 15A	GADD34	EU176641	23645	ENSG00000087074	7.29	7.88	No
GSHG0047862	---	up	1.51	0.00342	EASANA	chr15(+):92155314-92180308	UCSC	---	---	TCONS_00023507	---	---	6.44	7.03	Yes
GSHG0009159	SIVA1	up	1.51	0.0493	EASANA	chr14(+):105219470-105225995	UCSC	SIVA1, apoptosis-inducing factor	CD27BP // SIVA // Siva-1 // Siva-2	NM_021709	10572	ENSG00000184990	6.96	7.55	No
GSHG0005150	ANKRD42	up	1.51	0.0388	EASANA	chr11(+):82904754-82969324	UCSC	ankyrin repeat domain 42	FLJ37874 // SARP	DQ508934	338699	ENSG00000137494	6.93	7.52	Yes
GSHG0005006	CST6	up	1.51	0.00598	EASANA	chr11(+):65779462-65780976	UCSC	cystatin E/M	---	NM_001323	1474	ENSG00000175315	7.18	7.78	No
GSHG0046957	---	up	1.51	0.0495	EASANA	chr10(-):99178564-99185802	UCSC	---	---	TCONS_00017747	---	---	5.97	6.57	No
GSHG0034122	RNU11	up	1.51	0.0197	EASANA	chr1(+):28975111-28975246	UCSC	RNA, U11 small nuclear	RNU11-1 // U11	NR_004407	26824	ENSG00000209804	8.89	9.48	Yes
GSHG0010626	CIB2	up	1.5	0.0205	EASANA	chr15(-):78396949-78423877	UCSC	calcium and integrin binding family member 2	DFNB48 // USH1J // KIP2	NM_006383	10518	ENSG00000136425	6.82	7.41	No
GSHG0010588	CYP1A1	down	1.83	0.0237	EASANA	chr15(-):75010532-75017877	UCSC	cytochrome P450, family 1, subfamily A, polypeptide 1	CYP1 // CP11 // P1-450 // P450-C // P450DX	NM_000499	1543	ENSG00000140465	7.12	6.25	No
GSHG0025291	UIMC1	down	1.73	0.0119	EASANA	chr5(-):176332006-176433795	UCSC	ubiquitin interaction motif containing 1	RAP80	NM_001199298	51720	ENSG00000087206	6.82	6.03	No
GSHG0018226	HIBCH	down	1.72	0.0308	EASANA	chr2(-):191069361-191184771	UCSC	3-hydroxyisobutyryl-CoA hydrolase	---	NM_198047	26275	ENSG00000198130	7.73	6.94	No
GSHG0025060	ZCCHC10	down	1.7	0.0486	EASANA	chr5(-):132332680-132362264	UCSC	zinc finger, CCHC domain containing 10	FLJ20094	NM_017665	54819	ENSG00000155329	7.86	7.09	No
GSHG0047174	---	down	1.68	0.00492	EASANA	chr11(-):107181806-107186290	UCSC	---	---	TCONS_00019750	---	---	6.97	6.22	No
GSHG0021084	EAF2	down	1.67	0.0323	EASANA	chr3(+):121554030-121605373	UCSC	ELL associated factor 2	BM040 // TRAITS // U19	NM_018456	55840	ENSG00000145088	6.84	6.1	Yes
GSHG0005539	TRIM3	down	1.6	0.0249	EASANA	chr11(-):6469844-6495689	UCSC	tripartite motif containing 3	RNF22 // BERP // HAC1 // RNF97	NM_001248006	10612	ENSG00000110171	7.22	6.55	Yes
GSHG0005974	FGF19	down	1.55	0.029	EASANA	chr11(-):69513004-69519107	UCSC	fibroblast growth factor 19	---	NM_005117	9965	ENSG00000162344	8.69	8.05	Yes
GSHG0048394	---	down	1.54	0.00122	EASANA	chr19(+):9903552-9913112	UCSC	---	---	TCONS_00027474	---	---	7.16	6.54	Yes
GSHG0010426	MYO5C	down	1.53	0.0481	EASANA	chr15(-):52484515-52587995	UCSC	myosin VC	MGC74969	NM_018728	55930	ENSG00000128833	8.71	8.1	No
GSHG0004373	BBIP1	down	1.53	0.0203	EASANA	chr10(-):112658488-112679124	UCSC	BBSome interacting protein 1	NCRNA00081 // bA348N5.3 // BBIP10 // BBS18	NM_001195307	92482	ENSG00000214413	8.28	7.67	No
GSHG0004288	MORN4	down	1.53	0.00874	EASANA	chr10(-):99374311-99393913	UCSC	MORN repeat containing 4	C10orf83 // bA548K23.4 // FLJ25925	NM_001098831	118812	ENSG00000171160	6.79	6.18	No
GSHG0016466	ACYP2	down	1.51	0.0111	EASANA	chr2(+):54342410-54532433	UCSC	acylphosphatase 2, muscle type	---	NM_138448	98	ENSG00000170634	7.57	6.97	No
GSHG0003163	RBM17	down	1.5	0.0176	EASANA	chr10(+):6130949-6159422	UCSC	RNA binding motif protein 17	MGC14439 // SPF45	NM_032905	84991	ENSG00000134453	8.43	7.84	No
GSHG0005230	FDX1	down	1.5	0.00492	EASANA	chr11(+):110300661-110335608	UCSC	ferredoxin 1	FDX // ADX	NM_004109	2230	ENSG00000137714	7.81	7.22	No
