# Supplementary material for: Cancer-associated fibroblasts induce metalloprotease-independent cancer cell invasion of the basement membrane
Source: Nat Commun. 2017 Oct 13;8:924. doi: 10.1038/s41467-017-00985-8 (PMC5640679; doi:10.1038/s41467-017-00985-8)
Supplement: Supplementary file 14 — Supplementary Data 3 [file 41467_2017_985_MOESM14_ESM.xlsx]

## Sheet: Sheet1
KEGG Pathway Analysis on Regulated Genes
Significant Pathways (3)
Link to KEGG Pathway	Pathway Description (KEGG)	Nb Genes in Pathway	Nb Regulated Genes (Up / Down)	P-Value (All)	P-Value (Up)	P-Value (Down)	Min P-Value
hsa04010	MAPK signaling pathway	267	8 (7/1)	6.26e-05	0.000101	NA	6.26e-05
hsa04620	Toll-like receptor signaling pathway	101	3 (3/0)	NA	0.0391	NA	0.0391
hsa04660	T cell receptor signaling pathway	108	3 (3/0)	NA	0.0441	NA	0.0441
Regulated Genes in Pathways
Link to KEGG Pathway	Pathway Description (KEGG)	FAST DB STABLE ID	Gene Symbol	Gene Name	Link to Entrez Gene	Regulation	Fold-Change	P-Value
hsa04010	MAPK signaling pathway	GSHG0002147	JUN	jun proto-oncogene	3725	up	2.13	0.00604
hsa04010	MAPK signaling pathway	GSHG0017822	DUSP2	dual specificity phosphatase 2	1844	up	2.13	0.00159
hsa04010	MAPK signaling pathway	GSHG0006673	NR4A1	nuclear receptor subfamily 4, group A, member 1	3164	up	3.58	0.00162
hsa04010	MAPK signaling pathway	GSHG0003286	MAP3K8	mitogen-activated protein kinase kinase kinase 8	1326	up	1.69	0.0201
hsa04010	MAPK signaling pathway	GSHG0018068	CACNB4	calcium channel, voltage-dependent, beta 4 subunit	785	up	1.56	0.0241
hsa04010	MAPK signaling pathway	GSHG0008999	FOS	FBJ murine osteosarcoma viral oncogene homolog	2353	up	2.89	0.0208
hsa04010	MAPK signaling pathway	GSHG0005974	FGF19	fibroblast growth factor 19	9965	down	1.55	0.029
hsa04010	MAPK signaling pathway	GSHG0025265	DUSP1	dual specificity phosphatase 1	1843	up	2.73	0.00216
hsa04620	Toll-like receptor signaling pathway	GSHG0002147	JUN	jun proto-oncogene	3725	up	2.13	0.00604
hsa04620	Toll-like receptor signaling pathway	GSHG0008999	FOS	FBJ murine osteosarcoma viral oncogene homolog	2353	up	2.89	0.0208
hsa04620	Toll-like receptor signaling pathway	GSHG0003286	MAP3K8	mitogen-activated protein kinase kinase kinase 8	1326	up	1.69	0.0201
hsa04660	T cell receptor signaling pathway	GSHG0002147	JUN	jun proto-oncogene	3725	up	2.13	0.00604
hsa04660	T cell receptor signaling pathway	GSHG0008999	FOS	FBJ murine osteosarcoma viral oncogene homolog	2353	up	2.89	0.0208
hsa04660	T cell receptor signaling pathway	GSHG0003286	MAP3K8	mitogen-activated protein kinase kinase kinase 8	1326	up	1.69	0.0201
