# Supplementary material for: Cancer-associated fibroblasts induce metalloprotease-independent cancer cell invasion of the basement membrane
Source: Nat Commun. 2017 Oct 13;8:924. doi: 10.1038/s41467-017-00985-8 (PMC5640679; doi:10.1038/s41467-017-00985-8)
Supplement: Supplementary file 15 — Supplementary Data 4 [file 41467_2017_985_MOESM15_ESM.xlsx]

## Sheet: Sheet1
Transcription Factor Analysis
FAST DB STABLE ID	Gene Symbol	Regulation	Fold-Change	P-Value	Gene Coordinates (hg19)	UCSC Link	Gene Name	Aliases and Synonyms	Entrez Gene ID	EnsEMBL ID	Intensity HCT116	Intensity HCT116 with CAFs
GSHG0000018	AGRN	up	1.16	0.25	chr1(+):955503-991492	UCSC	agrin	AGRIN	375790	ENSG00000188157	6.99	7.2
GSHG0000049	SKI	up	1.2	0.185	chr1(+):2160134-2241652	UCSC	v-ski sarcoma viral oncogene homolog (avian)	---	6497	ENSG00000157933	7.22	7.49
GSHG0000058	PRDM16	down	1.09	0.377	chr1(+):2985742-3355185	UCSC	PR domain containing 16	KIAA1675 // MEL1 // MGC166915 // PFM13	63976	ENSG00000142611	6.78	6.66
GSHG0000062	TP73	up	1.03	0.819	chr1(+):3569129-3652764	UCSC	tumor protein p73	P73	7161	ENSG00000078900	7.38	7.42
GSHG0000081	ZBTB48	down	1.04	0.78	chr1(+):6640051-6649339	UCSC	zinc finger and BTB domain containing 48	HKR3 // ZNF855	3104	ENSG00000204859	6.9	6.84
GSHG0000090	PER3	up	1.04	0.61	chr1(+):7844373-7905238	UCSC	period homolog 3 (Drosophila)	---	8863	ENSG00000049246	6.84	6.89
GSHG0000112	PEX14	up	1.12	0.226	chr1(+):10535008-10690813	UCSC	peroxisomal biogenesis factor 14	---	5195	ENSG00000142655	7.22	7.38
GSHG0000114	TARDBP	down	1.09	0.448	chr1(+):11072679-11089240	UCSC	TAR DNA binding protein	ALS10 // TDP-43	23435	ENSG00000120948	8.93	8.81
GSHG0000146	PRDM2	down	1.24	0.103	chr1(+):14026735-14151572	UCSC	PR domain containing 2, with ZNF domain	HUMHOXY1 // KMT8 // MTB-ZF // RIZ // RIZ1 // RIZ2	7799	ENSG00000116731	6.98	6.68
GSHG0000171	SPEN	up	1.1	0.215	chr1(+):16174359-16266950	UCSC	spen homolog, transcriptional regulator (Drosophila)	KIAA0929 // MINT // RBM15C // SHARP	23013	ENSG00000065526	9.02	9.16
GSHG0000242	TCEB3	down	1.13	0.0091	chr1(+):24069856-24088534	UCSC	transcription elongation factor B (SIII), polypeptide 3 (110kDa, elongin A)	SIII // TCEB3A	6924	ENSG00000011007	7.8	7.62
GSHG0000253	SRRM1	up	1.06	0.37	chr1(+):24969591-24999771	UCSC	serine/arginine repetitive matrix 1	MGC39488 // POP101 // SRM160	10250	ENSG00000133226	10.52	10.61
GSHG0000269	ZNF593	up	1.12	0.462	chr1(+):26496388-26497364	UCSC	zinc finger protein 593	ZT86	51042	ENSG00000142684	6.82	6.99
GSHG0000282	ARID1A	up	1.05	0.658	chr1(+):27022518-27108601	UCSC	AT rich interactive domain 1A (SWI-like)	C1orf4 // SMARCF1 // B120 // BAF250 // BAF250a // C10rf4 // P270	8289	ENSG00000117713	8.16	8.23
GSHG0000303	MED18	down	1.04	0.843	chr1(+):28655513-28662478	UCSC	mediator complex subunit 18	FLJ20045 // p28b	54797	ENSG00000130772	6.82	6.77
GSHG0000312	GMEB1	down	1.11	0.305	chr1(+):28995240-29042115	UCSC	glucocorticoid modulatory element binding protein 1	P96PIF // PIF96	10691	ENSG00000162419	7.16	7.01
GSHG0000346	HDAC1	down	1.02	0.802	chr1(+):32757703-32799226	UCSC	histone deacetylase 1	RPD3L1 // GON-10 // HD1	3065	ENSG00000116478	10.34	10.31
GSHG0000363	ZSCAN20	down	1.12	0.511	chr1(+):33938232-33961993	UCSC	zinc finger and SCAN domain containing 20	ZNF31 // ZNF360 // KOX29	7579	ENSG00000121903	6.66	6.5
GSHG0000387	THRAP3	down	1.06	0.0517	chr1(+):36690017-36770955	UCSC	thyroid hormone receptor associated protein 3	TRAP150	9967	ENSG00000054118	10.43	10.35
GSHG0000421	ZNF684	down	1.1	0.669	chr1(+):40997233-41013840	UCSC	zinc finger protein 684	MGC27466	127396	ENSG00000117010	6.3	6.16
GSHG0000422	NFYC	up	1.02	0.853	chr1(+):41157242-41237275	UCSC	nuclear transcription factor Y, gamma	CBF-C // NF-YC	4802	ENSG00000066136	6.71	6.74
GSHG0000433	YBX1	up	1.03	0.542	chr1(+):43148066-43168031	UCSC	Y box binding protein 1	NSEP1 // BP-8 // CSDA2 // CSDB // DBPB // MDR-NF1 // NSEP-1 // YB-1 // YB1	4904	ENSG00000065978	11.48	11.53
GSHG0000460	DMAP1	down	1.06	0.707	chr1(+):44679122-44686351	UCSC	DNA methyltransferase 1 associated protein 1	DNMAP1 // DNMTAP1 // EAF2 // FLJ11543 // KIAA1425 // MEAF2 // SWC4	55929	ENSG00000178028	7.05	6.97
GSHG0000559	NFIA	up	1.07	0.633	chr1(+):61542946-61928459	UCSC	nuclear factor I/A	KIAA1439 // NFI-L	4774	ENSG00000162599	7.51	7.6
GSHG0000622	SRSF11	down	1.14	0.18	chr1(+):70671365-70718730	UCSC	serine/arginine-rich splicing factor 11	SFRS11 // NET2 // p54	9295	ENSG00000116754	9.87	9.68
GSHG0000676	LMO4	down	1.25	0.467	chr1(+):87794151-87814604	UCSC	LIM domain only 4	---	8543	ENSG00000143013	7.25	6.92
GSHG0000705	DR1	down	1.09	0.183	chr1(+):93811464-93828146	UCSC	down-regulator of transcription 1, TBP-binding (negative cofactor 2)	NC2 // NC2-BETA	1810	ENSG00000117505	9.34	9.21
GSHG0000750	PRMT6	down	1.18	0.414	chr1(+):107599326-107601290	UCSC	protein arginine methyltransferase 6	HRMT1L6 // FLJ10559	55170	ENSG00000198890	6.3	6.05
GSHG0000770	CELSR2	up	1.02	0.92	chr1(+):109792640-109818378	UCSC	cadherin, EGF LAG seven-pass G-type receptor 2 (flamingo homolog, Drosophila)	EGFL2 // CDHF10 // Flamingo1 // KIAA0279 // MEGF3	1952	ENSG00000143126	7.13	7.15
GSHG0000793	RBM15	up	1.13	0.446	chr1(+):110881128-110909494	UCSC	RNA binding motif protein 15	OTT // OTT1	64783	ENSG00000162775	7.39	7.56
GSHG0000812	DDX20	down	1.31	0.207	chr1(+):112298190-112310199	UCSC	DEAD (Asp-Glu-Ala-Asp) box polypeptide 20	DP103 // GEMIN3	11218	ENSG00000064703	7.27	6.88
GSHG0000895	RBM8A	up	1.13	0.0106	chr1(+):145507557-145513524	UCSC	RNA binding motif protein 8A	RBM8 // BOV-1A // BOV-1B // BOV-1C // RBM8B // Y14 // ZNRP	9939	ENSG00000131795	8.2	8.38
GSHG0000951	GABPB2	up	1.14	0.263	chr1(+):151043080-151092396	UCSC	GA binding protein transcription factor, beta subunit 2	MGC29891	126626	ENSG00000143458	6.93	7.11
GSHG0001013	ZBTB7B	up	1.2	0.501	chr1(+):154975106-154991000	UCSC	zinc finger and BTB domain containing 7B	ZFP67 // c-Krox // hcKrox // ZBTB15 // ZNF857B	51043	ENSG00000160685	7.14	7.4
GSHG0001102	USP21	down	1.04	0.688	chr1(+):161129254-161135516	UCSC	ubiquitin specific peptidase 21	USP23 // USP16	27005	ENSG00000143258	7.31	7.26
GSHG0001119	ATF6	down	1.22	0.0944	chr1(+):161736034-161933859	UCSC	activating transcription factor 6	ATF6A	22926	ENSG00000118217	8.33	8.05
GSHG0001148	POGK	down	1.09	0.471	chr1(+):166808681-166825581	UCSC	pogo transposable element with KRAB domain	BASS2 // KIAA15131 // KRBOX2 // LST003	57645	ENSG00000143157	7.02	6.89
GSHG0001152	POU2F1	down	1.07	0.682	chr1(+):167190066-167396582	UCSC	POU class 2 homeobox 1	OTF1 // OCT1	5451	ENSG00000143190	8.73	8.63
GSHG0001164	DCAF6	down	1	0.993	chr1(+):167905797-168045079	UCSC	DDB1 and CUL4 associated factor 6	IQWD1 // PC326	55827	ENSG00000143164	8.81	8.81
GSHG0001166	SFT2D2 // TBX19	down	1.08	0.216	chr1(+):168195242-168283662	UCSC	SFT2 domain containing 2 // T-box 19	dj747L4.1 // dJ747L4.C1.2 // TPIT // UNQ512	375035 // 9095	ENSG00000143178 // ENSG00000213064	6.72	6.61
GSHG0001171	BLZF1	up	1.04	0.717	chr1(+):169337194-169365778	UCSC	basic leucine zipper nuclear factor 1	JEM-1	8548	ENSG00000117475	8.96	9.02
GSHG0001268	RNF2	up	1.12	0.413	chr1(+):185014551-185071740	UCSC	ring finger protein 2	BAP-1 // BAP1 // DING // HIPI3 // RING1B // RING2	6045	ENSG00000121481	8.26	8.42
GSHG0001312	NR5A2	up	1.06	0.708	chr1(+):199996730-200146548	UCSC	nuclear receptor subfamily 5, group A, member 2	FTF // B1F2 // FTZ-F1 // FTZ-F1beta // hB1F // hB1F-2 // LRH-1	2494	ENSG00000116833	8.31	8.4
GSHG0001333	ELF3	up	1.97	0.0256	chr1(+):201893041-201986306	UCSC	E74-like factor 3 (ets domain transcription factor, epithelial-specific )	ESX // EPR-1 // ERT // ESE-1	1999	ENSG00000163435	5.85	6.83
GSHG0001362	SNRPE	down	1.19	0.223	chr1(+):203830727-203840278	UCSC	small nuclear ribonucleoprotein polypeptide E	Sm-E	6635	ENSG00000182004	6.16	5.92
GSHG0001363	SOX13	up	1.03	0.817	chr1(+):204042227-204096914	UCSC	SRY (sex determining region Y)-box 13	ICA12 // MGC117216 // Sox-13	9580	ENSG00000143842	7.2	7.23
GSHG0001425	TRAF5	up	1.32	0.0161	chr1(+):211499952-211548284	UCSC	TNF receptor-associated factor 5	RNF84	7188	ENSG00000082512	6.91	7.31
GSHG0001432	ATF3	up	3.61	0.029	chr1(+):212738676-212794118	UCSC	activating transcription factor 3	---	467	ENSG00000162772	7.64	9.49
GSHG0001441	SMYD2	up	1.09	0.0736	chr1(+):214454435-214510479	UCSC	SET and MYND domain containing 2	HSKM-B // KMT3C // ZMYND14	56950	ENSG00000143499	8.36	8.49
GSHG0001589	ZNF238	down	1.22	0.0929	chr1(+):244212241-244220776	UCSC	zinc finger protein 238	ZNF238 // C2H2-171 // RP58 // TAZ-1	10472	ENSG00000179456	6.52	6.24
GSHG0001645	HES4	up	1.38	0.133	chr1(-):934313-935552	UCSC	hairy and enhancer of split 4 (Drosophila)	bHLHb42	57801	ENSG00000188290	7.28	7.74
GSHG0001659	DVL1	up	1.16	0.359	chr1(-):1270658-1284760	UCSC	dishevelled, dsh homolog 1 (Drosophila)	---	1855	ENSG00000107404	7.44	7.65
GSHG0001674	CDK11A // CDK11B // GNB1 // SLC35E2B	down	1.14	0.189	chr1(-):1617289-1822566	UCSC	cyclin-dependent kinase 11A // cyclin-dependent kinase 11B // guanine nucleotide binding protein (G protein), beta polypeptide 1 // solute carrier family 35, member E2B	CDC2L1 // CDC2L2 // CDC2L3 // CDK11-p110 // CDK11-p46 // CDK11-p58 // p58GTA // PITSLRE	2782 // 728642 // 984	ENSG00000008128 // ENSG00000078369 // ENSG00000248333	10.46	10.28
GSHG0001710	ICMT	up	1	0.939	chr1(-):6281253-6296044	UCSC	isoprenylcysteine carboxyl methyltransferase	HSTE14 // PCCMT // PPMT	23463	ENSG00000116237	8.7	8.71
GSHG0001725	RERE	down	1.01	0.941	chr1(-):8412457-8877699	UCSC	arginine-glutamic acid dipeptide (RE) repeats	ATN1L // ARG // ARP // DNB1 // KIAA0458	473	ENSG00000142599	7.47	7.45
GSHG0001728	ENO1	up	1.47	0.0109	chr1(-):8921060-8939151	UCSC	enolase 1, (alpha)	ENO1L1 // MPB1 // MBP-1 // PPH	2023	ENSG00000074800	8.6	9.15
GSHG0001736	CTNNBIP1	down	1.08	0.435	chr1(-):9908334-9970316	UCSC	catenin, beta interacting protein 1	ICAT // MGC15093	56998	ENSG00000178585	6.92	6.81
GSHG0001752	MAD2L2	down	1.05	0.659	chr1(-):11734538-11751708	UCSC	MAD2 mitotic arrest deficient-like 2 (yeast)	MAD2B // POLZ2 // REV7	10459	ENSG00000116670	8.43	8.37
GSHG0001776	ZBTB17	down	1	0.995	chr1(-):16268364-16302627	UCSC	zinc finger and BTB domain containing 17	ZNF151 // ZNF60 // MIZ1 // pHZ-67	7709	ENSG00000116809	6.75	6.74
GSHG0001845	ZNF436	down	1.04	0.737	chr1(-):23685941-23696357	UCSC	zinc finger protein 436	KIAA1710 // Zfp46	80818	ENSG00000125945	6.91	6.85
GSHG0001846	TCEA3	up	1.24	0.407	chr1(-):23707555-23751269	UCSC	transcription elongation factor A (SII), 3	TFIIS.H	6920	ENSG00000204219	7.06	7.37
GSHG0001849	E2F2	up	1.09	0.306	chr1(-):23832920-23857714	UCSC	E2F transcription factor 2	E2F-2	1870	ENSG00000007968	6.65	6.77
GSHG0001850	ID3	up	1.08	0.664	chr1(-):23884409-23886322	UCSC	inhibitor of DNA binding 3, dominant negative helix-loop-helix protein	bHLHb25 // HEIR-1	3399	ENSG00000117318	8.17	8.29
GSHG0001865	RUNX3	down	1.09	0.686	chr1(-):25226002-25291612	UCSC	runt-related transcription factor 3	CBFA3 // AML2 // PEBP2A3	864	ENSG00000020633	7.33	7.2
GSHG0001904	EYA3	up	1.2	0.265	chr1(-):28296856-28415148	UCSC	eyes absent homolog 3 (Drosophila)	DKFZp686C132	2140	ENSG00000158161	7.96	8.23
GSHG0001912	TAF12	down	1.06	0.374	chr1(-):28929611-28969604	UCSC	TAF12 RNA polymerase II, TATA box binding protein (TBP)-associated factor, 20kDa	TAF2J // TAFII20	6883	ENSG00000120656	9.38	9.29
GSHG0001915	SRSF4	down	1.15	0.0627	chr1(-):29474250-29508637	UCSC	serine/arginine-rich splicing factor 4	SFRS4 // SRP75	6429	ENSG00000116350	8.92	8.72
GSHG0001973	LSM10	up	1	0.98	chr1(-):36859026-36863493	UCSC	LSM10, U7 small nuclear RNA associated	MGC15749	84967	ENSG00000181817	6.51	6.52
GSHG0001989	MTF1	up	1.15	0.0242	chr1(-):38275240-38325292	UCSC	metal-regulatory transcription factor 1	---	4520	ENSG00000188786	8.77	8.97
GSHG0001996	GJA9 // MYCBP // RRAGC	down	1.06	0.341	chr1(-):39303869-39347298	UCSC	gap junction protein, alpha 9, 59kDa // c-myc binding protein // Ras-related GTP binding C	GJA10 // AMY-1 // CX58 // CX59 // FLJ13311 // GTR2	26292 // 64121 // 81025	ENSG00000116954 // ENSG00000131233 // ENSG00000214114	8.61	8.53
GSHG0002002	HEYL	up	1.09	0.617	chr1(-):40089104-40105348	UCSC	hairy/enhancer-of-split related with YRPW motif-like	bHLHb33 // HESR3 // HEY3	26508	ENSG00000163909	6.77	6.9
GSHG0002018	SCMH1	up	1.01	0.92	chr1(-):41492872-41707815	UCSC	sex comb on midleg homolog 1 (Drosophila)	Scml3	22955	ENSG00000010803	8.63	8.64
GSHG0002027	FOXJ3	down	1.05	0.411	chr1(-):42642207-42801548	UCSC	forkhead box J3	KIAA1041	22887	ENSG00000198815	9.83	9.76
GSHG0002038	MED8	down	1.17	0.381	chr1(-):43849579-43855483	UCSC	mediator complex subunit 8	ARC32 // MGC17544 // MGC19641	112950	ENSG00000159479	7.82	7.59
GSHG0002104	ORC1	up	1.06	0.759	chr1(-):52838502-52870143	UCSC	origin recognition complex, subunit 1	ORC1L // HSORC1 // PARC1	4998	ENSG00000085840	6.62	6.71
GSHG0002105	ZCCHC11	up	1.2	0.0373	chr1(-):52888950-53019130	UCSC	zinc finger, CCHC domain containing 11	KIAA0191 // PAPD3	23318	ENSG00000134744	8.31	8.57
GSHG0002135	PPAP2B	up	1.21	0.223	chr1(-):56959939-57045257	UCSC	phosphatidic acid phosphatase type 2B	LPP3 // PAP-2b	8613	ENSG00000162407	6.88	7.15
GSHG0002146	MYSM1	up	1.09	0.701	chr1(-):59120411-59165747	UCSC	Myb-like, SWIRM and MPN domains 1	KIAA1915	114803	ENSG00000162601	8.24	8.36
GSHG0002147	JUN	up	2.13	0.00604	chr1(-):59247403-59249717	UCSC	jun proto-oncogene	AP-1 // c-Jun	3725	ENSG00000177606	8.94	10.02
GSHG0002183	ZRANB2	down	1.03	0.298	chr1(-):71528975-71546972	UCSC	zinc finger, RAN-binding domain containing 2	ZNF265 // ZIS // ZIS1 // ZIS2	9406	ENSG00000132485	8.7	8.65
GSHG0002201	FUBP1	up	1.15	0.0291	chr1(-):78409741-78444777	UCSC	far upstream element (FUSE) binding protein 1	FUBP // FBP	8880	ENSG00000162613	9.09	9.3
GSHG0002221	BCL10	up	1.26	0.188	chr1(-):85731462-85743568	UCSC	B-cell CLL/lymphoma 10	c-E10 // CARMEN // CIPER // CLAP // mE10	8915	ENSG00000142867	7.72	8.06
GSHG0002239	GTF2B	down	1.01	0.88	chr1(-):89318316-89357301	UCSC	general transcription factor IIB	TFIIB	2959	ENSG00000137947	8.67	8.65
GSHG0002318	TAF13	down	1.18	0.184	chr1(-):109605119-109618624	UCSC	TAF13 RNA polymerase II, TATA box binding protein (TBP)-associated factor, 18kDa	TAF2K // TAFII18	6884	ENSG00000197780	7.62	7.38
GSHG0002321	PSRC1	up	1.04	0.71	chr1(-):109822177-109825811	UCSC	proline/serine-rich coiled-coil 1	DDA3	84722	ENSG00000134222	6.38	6.43
GSHG0002351	WDR77	up	1.03	0.756	chr1(-):111982513-111991878	UCSC	WD repeat domain 77	MEP50	79084	ENSG00000116455	7.59	7.63
GSHG0002371	PHTF1	up	1.05	0.718	chr1(-):114239453-114302098	UCSC	putative homeodomain transcription factor 1	PHTF	10745	ENSG00000116793	6.99	7.07
GSHG0002384	CSDE1	down	1.02	0.759	chr1(-):115259535-115300671	UCSC	cold shock domain containing E1, RNA-binding	D1S155E // UNR	7812	ENSG00000009307	11.06	11.04
GSHG0002419	NOTCH2	up	1.08	0.502	chr1(-):120454176-120612317	UCSC	notch 2	---	4853	ENSG00000134250	7.6	7.71
GSHG0002446	POLR3C	down	1.24	0.0767	chr1(-):145592606-145610937	UCSC	polymerase (RNA) III (DNA directed) polypeptide C (62kD)	RPC3 // RPC62	10623	ENSG00000186141	8.78	8.47
GSHG0002494	ARNT	up	1.24	0.0782	chr1(-):150782183-150849245	UCSC	aryl hydrocarbon receptor nuclear translocator	bHLHe2 // HIF-1beta	405	ENSG00000143437	8.24	8.55
GSHG0002495	LASS2	up	1.02	0.566	chr1(-):150937649-150947479	UCSC	LAG1 homolog, ceramide synthase 2	LASS2 // FLJ10243 // SP260	29956	ENSG00000143418	9.61	9.63
GSHG0002503	VPS72	up	1.01	0.889	chr1(-):151148776-151167797	UCSC	vacuolar protein sorting 72 homolog (S. cerevisiae)	TCFL1 // Swc2 // YL-1 // YL1	6944	ENSG00000163159	7.35	7.37
GSHG0002506	RFX5	down	1.05	0.756	chr1(-):151313116-151319773	UCSC	regulatory factor X, 5 (influences HLA class II expression)	---	5993	ENSG00000143390	7.25	7.18
GSHG0002551	ILF2	down	1.02	0.831	chr1(-):153634264-153643504	UCSC	interleukin enhancer binding factor 2, 45kDa	NF45	3608	ENSG00000143621	10.13	10.11
GSHG0002552	GATAD2B	down	1.03	0.54	chr1(-):153777201-153895451	UCSC	GATA zinc finger domain containing 2B	P66beta	57459	ENSG00000143614	9.04	9
GSHG0002591	ASH1L	down	1.14	0.171	chr1(-):155305053-155532585	UCSC	ash1 (absent, small, or homeotic)-like (Drosophila)	ASH1 // ASH1L1 // huASH1 // KMT2H	55870	ENSG00000116539	8.1	7.92
GSHG0002596	GON4L	down	1.12	0.269	chr1(-):155719445-155829191	UCSC	gon-4-like (C. elegans)	GON4 // FLJ20203 // GON-4	54856	ENSG00000116580	8.07	7.9
GSHG0002599	ARHGEF2	down	1.28	0.456	chr1(-):155916630-155967715	UCSC	Rho/Rac guanine nucleotide exchange factor (GEF) 2	GEF-H1 // KIAA0651 // LFP40 // P40	9181	ENSG00000116584	7.35	6.99
GSHG0002610	MEF2D	up	1.12	0.446	chr1(-):156433513-156470634	UCSC	myocyte enhancer factor 2D	---	4209	ENSG00000116604	9.01	9.17
GSHG0002616	CRABP2	up	1.41	0.0201	chr1(-):156669402-156675608	UCSC	cellular retinoic acid binding protein 2	CRABP-II	1382	ENSG00000143320	9.04	9.54
GSHG0002622	ARHGEF11	up	1.06	0.627	chr1(-):156904633-157015171	UCSC	Rho guanine nucleotide exchange factor (GEF) 11	GTRAP48 // KIAA0380 // PDZ-RHOGEF	9826	ENSG00000132694	6.96	7.04
GSHG0002624	ETV3	up	1.35	0.0313	chr1(-):157094459-157108383	UCSC	ets variant 3	PE-1	2117	ENSG00000117036	8.06	8.5
GSHG0002670	USF1	down	1.02	0.843	chr1(-):161009041-161015769	UCSC	upstream transcription factor 1	bHLHb11 // MLTFI // UEF	7391	ENSG00000158773	7.52	7.5
GSHG0002704	TADA1	down	1.08	0.224	chr1(-):166825751-166845654	UCSC	transcriptional adaptor 1	TADA1L // ADA1 // hADA1 // HFI1 // STAF42	117143	ENSG00000152382	6.97	6.86
GSHG0002709	CREG1	down	1.19	0.397	chr1(-):167510253-167525983	UCSC	cellular repressor of E1A-stimulated genes 1	CREG	8804	ENSG00000143162	9.01	8.76
GSHG0002807	IVNS1ABP	up	1.14	0.337	chr1(-):185265520-185286468	UCSC	influenza virus NS1A binding protein	HSPC068 // KIAA0850 // KLHL39 // ND1 // NS-1 // NS1-BP	10625	ENSG00000116679	8.57	8.76
GSHG0002832	ZNF281	up	1.07	0.142	chr1(-):200374075-200379186	UCSC	zinc finger protein 281	ZBP-99	23528	ENSG00000162702	8.01	8.11
GSHG0002860	KDM5B	up	1.15	0.167	chr1(-):202696527-202778598	UCSC	lysine (K)-specific demethylase 5B	JARID1B // CT31 // PLU-1 // RBBP2H1A	10765	ENSG00000117139	8.76	8.97
GSHG0002900	ELK4 // SLC45A3	up	1.15	0.168	chr1(-):205566705-205649632	UCSC	ELK4, ETS-domain protein (SRF accessory protein 1) // solute carrier family 45, member 3	PCANAP2 // PCANAP6 // PCANAP8 // IPCA-2 // IPCA-6 // IPCA-8 // prostein // SAP1	2005 // 85414	ENSG00000158711 // ENSG00000158715	7.69	7.89
GSHG0002930	IRF6	up	1.18	0.136	chr1(-):209958968-209979520	UCSC	interferon regulatory factor 6	LPS // VWS // OFC6 // VWS1	3664	ENSG00000117595	6.56	6.8
GSHG0002977	TAF1A	down	1.01	0.882	chr1(-):222731244-222763275	UCSC	TATA box binding protein (TBP)-associated factor, RNA polymerase I, A, 48kDa	SL1 // TAFI48	9015	ENSG00000143498	7.14	7.12
GSHG0002997	PARP1	up	1.03	0.796	chr1(-):226548393-226595801	UCSC	poly (ADP-ribose) polymerase 1	ADPRT // PPOL // PARP	142	ENSG00000143799	8.34	8.39
GSHG0003029	TAF5L	down	1.01	0.774	chr1(-):229728858-229761794	UCSC	TAF5-like RNA polymerase II, p300/CBP-associated factor (PCAF)-associated factor, 65kDa	PAF65B	27097	ENSG00000135801	7.91	7.9
GSHG0003043	EGLN1	up	1.15	0.0428	chr1(-):231499497-231560790	UCSC	egl nine homolog 1 (C. elegans)	C1orf12 // HIFPH2 // PHD2 // SM-20 // ZMYND6	54583	ENSG00000135766	9.32	9.52
GSHG0003053	TARBP1	up	1.17	0.183	chr1(-):234527059-234614854	UCSC	TAR (HIV-1) RNA binding protein 1	TRM3 // TRP-185	6894	ENSG00000059588	6.65	6.87
GSHG0003104	TFB2M	down	1.08	0.353	chr1(-):246703868-246729565	UCSC	transcription factor B2, mitochondrial	FLJ22661 // FLJ23182 // Hkp1	64216	ENSG00000162851	8.1	7.99
GSHG0003108	ZNF669	down	1.15	0.361	chr1(-):247261406-247267674	UCSC	zinc finger protein 669	FLJ12606	79862	ENSG00000188295	6.76	6.57
GSHG0003110	ZNF124	down	1.02	0.901	chr1(-):247285278-247335318	UCSC	zinc finger protein 124	HZF-16 // HZF16	7678	ENSG00000196418	6.77	6.75
GSHG0003112	ZNF496	up	1.1	0.611	chr1(-):247461482-247495045	UCSC	zinc finger protein 496	MGC15548 // ZKSCAN17 // ZSCAN49	84838	ENSG00000162714	6.94	7.08
GSHG0003129	ZMYND11	down	1.19	0.0585	chr10(+):180405-300566	UCSC	zinc finger, MYND domain containing 11	BS69	10771	ENSG00000015171	8.49	8.24
GSHG0003179	TAF3	down	1.17	0.0634	chr10(+):7860463-8057016	UCSC	TAF3 RNA polymerase II, TATA box binding protein (TBP)-associated factor, 140kDa	TAF140 // TAFII140	83860	ENSG00000165632	7.64	7.42
GSHG0003241	MLLT10	up	1.02	0.784	chr10(+):21823092-22032559	UCSC	"myeloid/lymphoid or mixed-lineage leukemia (trithorax homolog, Drosophila); translocated to, 10"	AF10	8028	ENSG00000078403	8.61	8.63
GSHG0003246	BMI1 // COMMD3	down	1.03	0.745	chr10(+):22605312-22620414	UCSC	BMI1 polycomb ring finger oncogene // COMM domain containing 3	C10orf8 // PCGF4 // BUP // RNF51	100532731 // 23412 // 648	ENSG00000148444 // ENSG00000168283 // ENSG00000269897	8.76	8.71
GSHG0003250	MSRB2	down	1.02	0.884	chr10(+):23384378-23410942	UCSC	methionine sulfoxide reductase B2	MSRB // CBS-1 // CBS1 // CGI-131 // PILB	22921	ENSG00000148450	7.06	7.02
GSHG0003271	RAB18	down	1.01	0.9	chr10(+):27793103-27831166	UCSC	RAB18, member RAS oncogene family	---	22931	ENSG00000099246	8.27	8.25
GSHG0003277	BAMBI	up	1.61	0.0991	chr10(+):28966424-28971867	UCSC	BMP and activin membrane-bound inhibitor homolog (Xenopus laevis)	NMA	25805	ENSG00000095739	6.11	6.79
GSHG0003289	ZEB1	down	1.11	0.467	chr10(+):31607423-31818741	UCSC	zinc finger E-box binding homeobox 1	PPCD3 // TCF8 // AREB6 // BZP // FECD6 // NIL-2-A // ZEB // Zfhep // Zfhx1a	6935	ENSG00000148516	6.46	6.31
GSHG0003300	CREM	up	1.08	0.664	chr10(+):35415769-35501889	UCSC	cAMP responsive element modulator	hCREM-2	1390	ENSG00000095794	6.47	6.57
GSHG0003304	ZNF33A	down	1.05	0.727	chr10(+):38299578-38356281	UCSC	zinc finger protein 33A	ZNF11A // ZNF33 // FLJ23404 // KIAA0065 // KOX31 // KOX5 // ZZAPK	7581	ENSG00000189180	7.43	7.36
GSHG0003305	ZNF37A	down	1.07	0.708	chr10(+):38383264-38412276	UCSC	zinc finger protein 37A	KOX21 // ZNF37	7587	ENSG00000075407	6.6	6.5
GSHG0003323	ZNF485	up	1.08	0.706	chr10(+):44101855-44113351	UCSC	zinc finger protein 485	---	220992	ENSG00000198298	6.72	6.84
GSHG0003350	MAPK8	down	1	0.977	chr10(+):49514682-49647409	UCSC	mitogen-activated protein kinase 8	PRKM8 // JNK // JNK1 // SAPK1	5599	ENSG00000107643	8.28	8.28
GSHG0003361	NCOA4	down	1.17	0.142	chr10(+):51565108-51590733	UCSC	nuclear receptor coactivator 4	ARA70 // DKFZp762E1112 // ELE1 // PTC3 // RFG	8031	ENSG00000138293	9.87	9.64
GSHG0003375	DKK1	up	1.19	0.216	chr10(+):54074012-54077416	UCSC	dickkopf homolog 1 (Xenopus laevis)	DKK-1 // SK	22943	ENSG00000107984	9.54	9.79
GSHG0003381	TFAM	up	1.05	0.836	chr10(+):60144903-60158989	UCSC	transcription factor A, mitochondrial	TCF6 // TCF6L2	7019	ENSG00000108064	9.13	9.2
GSHG0003392	CDK1	down	1.04	0.864	chr10(+):62538089-62554608	UCSC	cyclin-dependent kinase 1	CDC2 // CDC28A	983	ENSG00000170312	7.4	7.34
GSHG0003401	NRBF2	up	1.01	0.93	chr10(+):64893007-64914791	UCSC	nuclear receptor binding factor 2	COPR1 // COPR2 // DKFZp564C1664 // FLJ30395	29982	ENSG00000148572	7.54	7.55
GSHG0003406	SIRT1	down	1.3	0.0128	chr10(+):69644427-69678146	UCSC	sirtuin 1	SIR2L1	23411	ENSG00000096717	7.74	7.36
GSHG0003465	MYST4	down	1.12	0.417	chr10(+):76586171-76792380	UCSC	MYST histone acetyltransferase (monocytic leukemia) 4	MYST4 // Morf // MOZ2 // qkf // querkopf // ZC2HC6B	23522	ENSG00000156650	7.66	7.49
GSHG0003492	ZMIZ1	down	1.21	0.045	chr10(+):80828792-81076285	UCSC	zinc finger, MIZ-type containing 1	RAI17 // FLJ13541 // hZIMP10 // KIAA1224 // MIZ // RP11-519K18.1 // Zimp10	57178	ENSG00000108175	7.86	7.59
GSHG0003560	BTAF1	up	1.11	0.152	chr10(+):93683527-93790085	UCSC	BTAF1 RNA polymerase II, B-TFIID transcription factor-associated, 170kDa (Mot1 homolog, S. cerevisiae)	MOT1 // TAF(II)170 // TAF-172 // TAF172 // TAFII170	9044	ENSG00000095564	8.53	8.68
GSHG0003563	HHEX	up	1.05	0.754	chr10(+):94448636-94455406	UCSC	hematopoietically expressed homeobox	PRHX // HEX // HOX11L-PEN	3087	ENSG00000152804	6.74	6.81
GSHG0003576	HELLS	down	1.1	0.595	chr10(+):96305524-96370191	UCSC	helicase, lymphoid-specific	LSH // Nbla10143 // PASG // SMARCA6	3070	ENSG00000119969	7.72	7.57
GSHG0003622	PAX2	up	1.04	0.751	chr10(+):102505468-102589698	UCSC	paired box 2	---	5076	ENSG00000075891	7.03	7.09
GSHG0003632	BTRC	down	1.05	0.0242	chr10(+):103113790-103317076	UCSC	beta-transducin repeat containing	beta-TrCP1 // betaTrCP // bTrCP // bTrCP1 // FBXW1A // Fwd1	8945	ENSG00000166167	8.23	8.16
GSHG0003639	NOLC1	up	1.09	0.334	chr10(+):103911933-103923627	UCSC	nucleolar and coiled-body phosphoprotein 1	KIAA0035 // NOPP130 // NOPP140 // P130	9221	ENSG00000166197	9.57	9.7
GSHG0003646	NFKB2	up	1.19	0.155	chr10(+):104153867-104162286	UCSC	nuclear factor of kappa light polypeptide gene enhancer in B-cells 2 (p49/p100)	LYT-10 // NF-kB2 // p105 // p52	4791	ENSG00000077150	8.1	8.35
GSHG0003650	SUFU	up	1.33	0.0344	chr10(+):104263719-104393214	UCSC	suppressor of fused homolog (Drosophila)	PRO1280 // SUFUH // SUFUXL	51684	ENSG00000107882	6.79	7.19
GSHG0003660	TAF5	down	1.03	0.69	chr10(+):105127710-105148820	UCSC	TAF5 RNA polymerase II, TATA box binding protein (TBP)-associated factor, 100kDa	TAF2D // TAFII100	6877	ENSG00000148835	6.75	6.71
GSHG0003677	MXI1	up	1.32	0.0357	chr10(+):111967356-112047123	UCSC	MAX interactor 1	bHLHc11 // MAD2 // MXD2 // MXI	4601	ENSG00000119950	10.14	10.54
GSHG0003692	TCF7L2	up	1.17	0.184	chr10(+):114710006-114927437	UCSC	transcription factor 7-like 2 (T-cell specific, HMG-box)	TCF4 // TCF-4	6934	ENSG00000148737	10.1	10.32
GSHG0003830	KLF6 // KLF6	up	1.6	0.0146	chr10(-):3818189-3827473	UCSC	Kruppel-like factor 6 // Kruppel-like factor 6	BCD1 // COPEB // ST12 // CPBP // GBF // PAC1 // Zf9	1316	ENSG00000067082	9.92	10.6
GSHG0003983	EPC1	down	1.13	0.422	chr10(-):32556646-32667726	UCSC	enhancer of polycomb homolog 1 (Drosophila)	Epl1	80314	ENSG00000120616	8.13	7.95
GSHG0004004	ZNF248	down	1	0.986	chr10(-):38064134-38147012	UCSC	zinc finger protein 248	bA162G10.3	57209	ENSG00000198105	6.8	6.8
GSHG0004005	ZNF25	down	1.02	0.78	chr10(-):38238795-38265575	UCSC	zinc finger protein 25	FLJ31890 // KOX19 // Zfp9	219749	ENSG00000175395	6.96	6.93
GSHG0004110	EGR2	up	3.42	0.000262	chr10(-):64571757-64578927	UCSC	early growth response 2	KROX20	1959	ENSG00000122877	7.51	9.29
GSHG0004111	JMJD1C	up	1.12	0.0955	chr10(-):64926981-65225767	UCSC	jumonji domain containing 1C	TRIP8 // DKFZp761F0118 // FLJ14374 // KIAA1380	221037	ENSG00000171988	8.62	8.78
GSHG0004143	PCBD1	down	1.06	0.406	chr10(-):72643265-72648543	UCSC	pterin-4 alpha-carbinolamine dehydratase/dimerization cofactor of hepatocyte nuclear factor 1 alpha	DCOH // PCBD // PCD	5092	ENSG00000166228	10.15	10.07
GSHG0004149	ASCC1	up	1.02	0.769	chr10(-):73855790-73980083	UCSC	activating signal cointegrator 1 complex subunit 1	ASC1p50 // CGI-18 // Em:AC022392.3	51008	ENSG00000138303	8.69	8.73
GSHG0004157	ECD	down	1.12	0.116	chr10(-):74894283-74927853	UCSC	ecdysoneless homolog (Drosophila)	GCR2 // hSGT1	11319	ENSG00000122882	9.02	8.86
GSHG0004263	PDLIM1	up	1.25	0.0784	chr10(-):96997325-97050905	UCSC	PDZ and LIM domain 1	CLIM1 // CLP-36 // CLP36 // hCLIM1	9124	ENSG00000107438	7.72	8.05
GSHG0004287	MMS19	down	1.01	0.855	chr10(-):99218083-99258551	UCSC	MMS19 nucleotide excision repair homolog (S. cerevisiae)	MMS19L // hMMS19 // MET18	64210	ENSG00000155229	7.8	7.79
GSHG0004309	CHUK	down	1.32	0.0181	chr10(-):101948123-101989364	UCSC	conserved helix-loop-helix ubiquitous kinase	TCF16 // IkBKA // IKK-alpha // IKK1 // IKKA // NFKBIKA	1147	ENSG00000213341	7.99	7.59
GSHG0004311	BLOC1S2	up	1	0.968	chr10(-):102033037-102046469	UCSC	biogenesis of lysosomal organelles complex-1, subunit 2	BLOS2 // FLJ30135 // MGC10120	282991	ENSG00000196072	7.57	7.58
GSHG0004333	LDB1	up	1	0.993	chr10(-):103867317-103880210	UCSC	LIM domain binding 1	CLIM2 // NLI	8861	ENSG00000198728	9.64	9.64
GSHG0004344	PCGF6	up	1	1	chr10(-):105062554-105110907	UCSC	polycomb group ring finger 6	RNF134 // MBLR	84108	ENSG00000156374	6.55	6.55
GSHG0004404	PRDX3	down	1.13	0.129	chr10(-):120927213-120938377	UCSC	peroxiredoxin 3	AOP1 // AOP-1 // MER5 // SP-22	10935	ENSG00000165672	10.5	10.33
GSHG0004407	TIAL1	up	1.03	0.765	chr10(-):121332975-121356548	UCSC	TIA1 cytotoxic granule-associated RNA binding protein-like 1	TIAR	7073	ENSG00000151923	9.3	9.33
GSHG0004409	FGFR2	down	1.15	0.281	chr10(-):122483324-123357972	UCSC	fibroblast growth factor receptor 2	BEK // CFD1 // JWS // KGFR // CD332 // CEK3 // ECT1 // K-SAM // TK14 // TK25	2263	ENSG00000066468	6.76	6.56
GSHG0004501	PHRF1	up	1.02	0.813	chr11(+):576446-612220	UCSC	PHD and ring finger domains 1	RNF221 // KIAA1542	57661	ENSG00000070047	7.7	7.73
GSHG0004608	ZNF215	up	1.04	0.78	chr11(+):6947592-7005863	UCSC	zinc finger protein 215	ZKSCAN11 // ZSCAN43	7762	ENSG00000149054	7.08	7.14
GSHG0004628	ZNF143	up	1.04	0.758	chr11(+):9482512-9550071	UCSC	zinc finger protein 143	pHZ-1 // SBF // STAF	7702	ENSG00000166478	7.87	7.93
GSHG0004644	USP47	down	1.07	0.676	chr11(+):11862970-11980872	UCSC	ubiquitin specific peptidase 47	---	55031	ENSG00000170242	7.52	7.41
GSHG0004652	TEAD1	up	1.01	0.878	chr11(+):12695969-12966283	UCSC	TEA domain family member 1 (SV40 transcriptional enhancer factor)	AA // TCF13 // TEF-1	7003	ENSG00000187079	9.17	9.19
GSHG0004653	ARNTL	up	1.06	0.671	chr11(+):13299325-13408817	UCSC	aryl hydrocarbon receptor nuclear translocator-like	bHLHe5 // BMAL1 // JAP3 // MOP3 // PASD3	406	ENSG00000133794	6.85	6.93
GSHG0004679	GTF2H1	down	1.16	0.108	chr11(+):18343816-18388590	UCSC	general transcription factor IIH, polypeptide 1, 62kDa	BTF2 // P62 // TFIIH	2965	ENSG00000110768	8.87	8.66
GSHG0004695	HTATIP2	down	1.05	0.593	chr11(+):20385231-20405329	UCSC	HIV-1 Tat interactive protein 2, 30kDa	CC3 // FLJ26963 // SDR44U1 // TIP30	10553	ENSG00000109854	8.14	8.08
GSHG0004723	ELP4	down	1.23	0.279	chr11(+):31531276-31806071	UCSC	elongation protein 4 homolog (S. cerevisiae)	C11orf19 // PAXNEB	26610	ENSG00000109911	8.1	7.79
GSHG0004749	CAT	up	1.12	0.254	chr11(+):34460472-34493607	UCSC	catalase	---	847	ENSG00000121691	8.32	8.48
GSHG0004803	NR1H3	up	1	0.984	chr11(+):47269851-47290584	UCSC	nuclear receptor subfamily 1, group H, member 3	LXR-a // RLD-1	10062	ENSG00000025434	7.26	7.26
GSHG0004847	CLP1	down	1.16	0.52	chr11(+):57424630-57429340	UCSC	CLP1, cleavage and polyadenylation factor I subunit, homolog (S. cerevisiae)	hClp1 // HEAB	10978	ENSG00000172409	6.65	6.43
GSHG0004908	C11orf9	down	1.06	0.53	chr11(+):61520121-61555989	UCSC	chromosome 11 open reading frame 9	C11orf9 // MRF // Ndt80 // pqn-47	745	ENSG00000124920	7.14	7.06
GSHG0004930	POLR2G	down	1.06	0.594	chr11(+):62529011-62534185	UCSC	polymerase (RNA) II (DNA directed) polypeptide G	hRPB19 // hsRPB7 // RPB7	5436	ENSG00000168002	6.86	6.77
GSHG0004931	TAF6L	up	1.12	0.455	chr11(+):62538775-62554811	UCSC	TAF6-like RNA polymerase II, p300/CBP-associated factor (PCAF)-associated factor, 65kDa	PAF65A	10629	ENSG00000162227	7.31	7.47
GSHG0004957	ESRRA	up	1.02	0.893	chr11(+):64073000-64084210	UCSC	estrogen-related receptor alpha	ESRL1 // ERR1 // ERRa // ERRalpha // NR3B1	2101	ENSG00000173153	6.72	6.75
GSHG0004996	KAT5	down	1.18	0.0468	chr11(+):65479473-65487076	UCSC	K(lysine) acetyltransferase 5	HTATIP // cPLA2 // ESA1 // HTATIP1 // PLIP // TIP60 // ZC2HC5	10524	ENSG00000172977	7.46	7.23
GSHG0004997	OVOL1	up	1.02	0.899	chr11(+):65554505-65564690	UCSC	ovo-like 1(Drosophila)	HOVO1	5017	ENSG00000172818	6.61	6.64
GSHG0005002	DRAP1	down	1.16	0.382	chr11(+):65686728-65689047	UCSC	DR1-associated protein 1 (negative cofactor 2 alpha)	NC2-alpha	10589	ENSG00000175550	9.93	9.72
GSHG0005023	RBM4 // RBM14	up	1.07	0.556	chr11(+):66384053-66435854	UCSC	RNA binding motif protein 4 // RNA binding motif protein 14	COAA // DKFZp779J0927 // LARK // RBM4A // SIP // SYTIP1 // ZCCHC21 // ZCRB3A	100526737 // 10432 // 5936	ENSG00000173933 // ENSG00000239306 // ENSG00000248643	8.86	8.96
GSHG0005040	AIP	up	1.03	0.865	chr11(+):67250505-67258578	UCSC	aryl hydrocarbon receptor interacting protein	ARA9 // FKBP16 // XAP2	9049	ENSG00000110711	7.43	7.47
GSHG0005054	IGHMBP2	down	1.01	0.926	chr11(+):68671319-68708070	UCSC	immunoglobulin mu binding protein 2	CATF1 // HCSA // HMN6 // SMARD1 // SMUBP2 // ZFAND7	3508	ENSG00000132740	6.93	6.91
GSHG0005116	RPS3	up	1.06	0.255	chr11(+):75110535-75133343	UCSC	ribosomal protein S3	FLJ26283 // FLJ27450 // MGC87870 // S3	6188	ENSG00000149273	11.87	11.95
GSHG0005149	PCF11	up	1.34	0.148	chr11(+):82868137-82896833	UCSC	PCF11, cleavage and polyadenylation factor subunit, homolog (S. cerevisiae)	KIAA0824	51585	ENSG00000165494	7.38	7.8
GSHG0005182	MED17	down	1.07	0.409	chr11(+):93517405-93546496	UCSC	mediator complex subunit 17	CRSP6 // CRSP77 // DRIP80 // TRAP80	9440	ENSG00000042429	8.03	7.93
GSHG0005186	ANKRD49	down	1.12	0.541	chr11(+):94227153-94232743	UCSC	ankyrin repeat domain 49	FGIF // FLJ20189 // GBIF	54851	ENSG00000168876	7.08	6.91
GSHG0005207	YAP1	down	1.13	0.109	chr11(+):101981181-102104154	UCSC	Yes-associated protein 1	YAP65	10413	ENSG00000137693	8.82	8.63
GSHG0005298	MLL	up	1.06	0.328	chr11(+):118307205-118397538	UCSC	myeloid/lymphoid or mixed-lineage leukemia (trithorax homolog, Drosophila)	MLL // ALL-1 // CXXC7 // HRX // HTRX1 // MLL1A // TRX1	4297	ENSG00000118058	8.94	9.02
GSHG0005312	HINFP	up	1.13	0.356	chr11(+):118992233-119005764	UCSC	histone H4 transcription factor	MIZF // DKFZP434F162 // HiNF-P // ZNF743	25988	ENSG00000172273	8.2	8.38
GSHG0005316	CBL	down	1.19	0.0505	chr11(+):119076986-119178858	UCSC	Cas-Br-M (murine) ecotropic retroviral transforming sequence	CBL2 // c-Cbl // RNF55	867	ENSG00000110395	9	8.75
GSHG0005433	SIGIRR	down	1.03	0.781	chr11(-):405716-417455	UCSC	single immunoglobulin and toll-interleukin 1 receptor (TIR) domain	TIR8	59307	ENSG00000185187	7.86	7.81
GSHG0005443	DEAF1	down	1.06	0.408	chr11(-):644225-695740	UCSC	deformed epidermal autoregulatory factor 1 (Drosophila)	NUDR // SPN // ZMYND5	10522	ENSG00000177030	7.79	7.71
GSHG0005450	POLR2L	up	1.06	0.496	chr11(-):839722-842529	UCSC	polymerase (RNA) II (DNA directed) polypeptide L, 7.6kDa	hRPB7.6 // hsRPB10b // RBP10 // RPABC5 // RPB10beta // RPB7.6	5441	ENSG00000177700	10.11	10.19
GSHG0005467	IGF2 // INS	up	1.13	0.452	chr11(-):2150342-2182439	UCSC	insulin-like growth factor 2 (somatomedin A) // insulin	C11orf43 // IDDM1 // IDDM2 // FLJ44734	3481 // 3630 // 723961	ENSG00000129965 // ENSG00000167244 // ENSG00000254647	8	8.18
GSHG0005479	CDKN1C	up	1.24	0.406	chr11(-):2904450-2907003	UCSC	cyclin-dependent kinase inhibitor 1C (p57, Kip2)	BWCR // BWS // KIP2 // P57	1028	ENSG00000129757	6.48	6.79
GSHG0005494	TRIM21	down	1.01	0.859	chr11(-):4406127-4414926	UCSC	tripartite motif-containing 21	SSA1 // RNF81 // Ro/SSA // RO52	6737	ENSG00000132109	6.45	6.44
GSHG0005544	TAF10	up	1.13	0.232	chr11(-):6627526-6633475	UCSC	TAF10 RNA polymerase II, TATA box binding protein (TBP)-associated factor, 30kDa	TAF2A // TAF2H // TAFII30	6881	ENSG00000166337	10.06	10.24
GSHG0005588	RNF141	down	1.18	0.0352	chr11(-):10533225-10562774	UCSC	ring finger protein 141	ZFP26 // ZNF230	50862	ENSG00000110315	9.15	8.91
GSHG0005633	TSG101	down	1.09	0.363	chr11(-):18501860-18548503	UCSC	tumor susceptibility gene 101	TSG10 // VPS23	7251	ENSG00000074319	8.89	8.78
GSHG0005642	E2F8	down	1.05	0.681	chr11(-):19245613-19263202	UCSC	E2F transcription factor 8	FLJ23311	79733	ENSG00000129173	7.94	7.87
GSHG0005676	PAX6	up	1.06	0.452	chr11(-):31806340-31839509	UCSC	paired box 6	AN2 // AN // D11S812E // WAGR	5080	ENSG00000007372	7.3	7.39
GSHG0005679	CSTF3	up	1.12	0.172	chr11(-):33106131-33183037	UCSC	cleavage stimulation factor, 3' pre-RNA, subunit 3, 77kDa	CstF-77	1479	ENSG00000176102	8.11	8.26
GSHG0005701	TRAF6	up	1.03	0.774	chr11(-):36505318-36531863	UCSC	TNF receptor-associated factor 6	RNF85	7189	ENSG00000175104	7.24	7.28
GSHG0005724	PHF21A	up	1.08	0.513	chr11(-):45950871-46142985	UCSC	PHD finger protein 21A	BHC80 // BM-006 // KIAA1696	51317	ENSG00000135365	8.4	8.51
GSHG0005739	PSMC3	down	1.02	0.775	chr11(-):47440320-47450387	UCSC	proteasome (prosome, macropain) 26S subunit, ATPase, 3	TBP-1 // TBP1	5702	ENSG00000165916	8.07	8.04
GSHG0005775	SSRP1	down	1.18	0.252	chr11(-):57093459-57103358	UCSC	structure specific recognition protein 1	FACT80	6749	ENSG00000149136	9.53	9.29
GSHG0005783	MED19	down	1.11	0.456	chr11(-):57471189-57479673	UCSC	mediator complex subunit 19	LCMR1	219541	ENSG00000156603	8.09	7.94
GSHG0005805	PATL1	down	1.06	0.586	chr11(-):59404186-59436511	UCSC	protein associated with topoisomerase II homolog 1 (yeast)	FLJ36874 // Pat1b	219988	ENSG00000166889	9.21	9.12
GSHG0005834	MTA2	up	1.01	0.914	chr11(-):62360675-62369312	UCSC	metastasis associated 1 family, member 2	MTA1L1 // MTA1-L1	9219	ENSG00000149480	7.69	7.71
GSHG0005864	RCOR2	up	1.31	0.172	chr11(-):63678694-63684659	UCSC	REST corepressor 2	---	283248	ENSG00000167771	6.33	6.72
GSHG0005878	SF1	up	1.19	0.158	chr11(-):64532076-64546316	UCSC	splicing factor 1	ZNF162 // ZCCHC25 // ZFM1	7536	ENSG00000168066	9.05	9.31
GSHG0005881	MEN1	down	1.21	0.0945	chr11(-):64570996-64578766	UCSC	multiple endocrine neoplasia I	---	4221	ENSG00000133895	8.47	8.19
GSHG0005905	RELA	up	1.07	0.455	chr11(-):65421066-65430620	UCSC	v-rel reticuloendotheliosis viral oncogene homolog A (avian)	NFKB3 // p65	5970	ENSG00000173039	10.2	10.31
GSHG0005912	FOSL1	up	1.29	0.0535	chr11(-):65659490-65667997	UCSC	FOS-like antigen 1	fra-1	8061	ENSG00000175592	9.41	9.78
GSHG0005924	BRMS1	up	1.07	0.652	chr11(-):66104804-66112582	UCSC	breast cancer metastasis suppressor 1	DKFZP564A063	25855	ENSG00000174744	6.59	6.68
GSHG0006022	ARRB1	up	1.1	0.4	chr11(-):74971167-75062875	UCSC	arrestin, beta 1	ARR1	408	ENSG00000137486	8.32	8.45
GSHG0006040	RSF1	down	1	0.979	chr11(-):77377274-77581401	UCSC	remodeling and spacing factor 1	HBXAP // p325 // RSF-1 // XAP8	51773	ENSG00000048649	7.88	7.88
GSHG0006070	CREBZF	up	1.03	0.784	chr11(-):85368608-85376182	UCSC	CREB/ATF bZIP transcription factor	ZF	58487	ENSG00000137504	7.12	7.16
GSHG0006107	MAML2	up	1.12	0.361	chr11(-):95709757-96076382	UCSC	mastermind-like 2 (Drosophila)	KIAA1819 // MAM3	84441	ENSG00000184384	6.41	6.57
GSHG0006155	NPAT	down	1.01	0.933	chr11(-):108028120-108093365	UCSC	nuclear protein, ataxia-telangiectasia locus	E14	4863	ENSG00000149308	7.76	7.75
GSHG0006238	BCL9L	down	1.03	0.662	chr11(-):118766849-118781613	UCSC	B-cell CLL/lymphoma 9-like	DLNB11	283149	ENSG00000186174	8.11	8.07
GSHG0006251	USP2	up	1.09	0.397	chr11(-):119225926-119252436	UCSC	ubiquitin specific peptidase 2	UBP41	9099	ENSG00000036672	6.38	6.51
GSHG0006272	ZNF202	down	1.1	0.369	chr11(-):123594635-123612387	UCSC	zinc finger protein 202	ZKSCAN10 // ZSCAN42	7753	ENSG00000166261	6.92	6.78
GSHG0006311	ETS1	up	1.56	0.248	chr11(-):128328656-128457453	UCSC	v-ets erythroblastosis virus E26 oncogene homolog 1 (avian)	EWSR2 // ETS-1 // FLJ10768	2113	ENSG00000134954	6.62	7.27
GSHG0006322	NFRKB	up	1.11	0.414	chr11(-):129733671-129765490	UCSC	nuclear factor related to kappaB binding protein	DKFZp547B2013 // INO80G	4798	ENSG00000170322	7.47	7.62
GSHG0006366	ERC1	up	1.06	0.27	chr12(+):1100404-1605099	UCSC	ELKS/RAB6-interacting/CAST family member 1	RAB6IP2 // CAST2 // ELKS // KIAA1081 // MGC12974	23085	ENSG00000082805	8.01	8.09
GSHG0006386	C12orf32 // TULP3	down	1.02	0.794	chr12(+):2985424-3050306	UCSC	chromosome 12 open reading frame 32 // tubby like protein 3	C12orf32 // HKMT1188 // MGC13204 // RHINO // TUBL3	7289 // 83695	ENSG00000078246 // ENSG00000171792	8.81	8.79
GSHG0006387	TEAD4	up	1.17	0.228	chr12(+):3068478-3149842	UCSC	TEA domain family member 4	TCF13L1 // EFTR-2 // RTEF-1 // TEF-3 // TEFR-1	7004	ENSG00000197905	6.9	7.12
GSHG0006431	ATN1 // C12orf57	down	1.02	0.824	chr12(+):7033626-7055164	UCSC	atrophin 1 // chromosome 12 open reading frame 57	D12S755E // DRPLA // B37 // C10 // GRCC10	113246 // 1822	ENSG00000111676 // ENSG00000111678	8.01	7.98
GSHG0006442	FOXJ2	down	1.18	0.339	chr12(+):8185353-8208117	UCSC	forkhead box J2	FHX	55810	ENSG00000065970	7.12	6.87
GSHG0006485	ETV6	down	1.03	0.654	chr12(+):11802788-12048323	UCSC	ets variant 6	TEL	2120	ENSG00000139083	8.4	8.36
GSHG0006491	CREBL2	up	1.07	0.751	chr12(+):12764767-12798041	UCSC	cAMP responsive element binding protein-like 2	---	1389	ENSG00000111269	7.48	7.57
GSHG0006492	CDKN1B	down	1.06	0.632	chr12(+):12870204-12875314	UCSC	cyclin-dependent kinase inhibitor 1B (p27, Kip1)	KIP1 // P27KIP1	1027	ENSG00000111276	7.54	7.45
GSHG0006503	ATF7IP	up	1.04	0.744	chr12(+):14518566-14655869	UCSC	activating transcription factor 7 interacting protein	FLJ10688 // p621	55729	ENSG00000171681	8.94	8.99
GSHG0006510	STRAP	down	1.14	0.304	chr12(+):16035288-16056408	UCSC	serine/threonine kinase receptor associated protein	MAWD // pt-wd // UNRIP	11171	ENSG00000023734	9.15	8.96
GSHG0006522	AEBP2	down	1.08	0.557	chr12(+):19592608-19675173	UCSC	AE binding protein 2	MGC17922	121536	ENSG00000139154	8.75	8.65
GSHG0006552	MED21	up	1.03	0.883	chr12(+):27174917-27183606	UCSC	mediator complex subunit 21	SURB7 // SRB7	9412	ENSG00000152944	7.76	7.81
GSHG0006555	ARNTL2	down	1.11	0.378	chr12(+):27485787-27578746	UCSC	aryl hydrocarbon receptor nuclear translocator-like 2	bHLHe6 // BMAL2 // CLIF // MOP9 // PASD9	56938	ENSG00000029153	8.12	7.96
GSHG0006600	ARID2	down	1.17	0.336	chr12(+):46076512-46331951	UCSC	AT rich interactive domain 2 (ARID, RFX-like)	BAF200 // DKFZp686G052 // FLJ30619 // KIAA1557	196528	ENSG00000189079	8.14	7.91
GSHG0006638	KCNH3	up	1.28	0.0128	chr12(+):49932940-49952089	UCSC	potassium voltage-gated channel, subfamily H (eag-related), member 3	BEC1 // elk2 // Kv12.2	23416	ENSG00000135519	7.02	7.38
GSHG0006648	SMARCD1	up	1.04	0.634	chr12(+):50478983-50494494	UCSC	SWI/SNF related, matrix associated, actin dependent regulator of chromatin, subfamily d, member 1	BAF60A // CRACD1 // Rsc6p	6602	ENSG00000066117	7.9	7.96
GSHG0006658	ATF1	up	1.04	0.522	chr12(+):51157789-51214943	UCSC	activating transcription factor 1	TREB36	466	ENSG00000123268	9.64	9.7
GSHG0006671	ACVR1B	down	1.03	0.871	chr12(+):52345451-52390916	UCSC	activin A receptor, type IB	ACVRLK4 // ActRIB // ALK4 // SKR2	91	ENSG00000135503	7.01	6.98
GSHG0006673	NR4A1	up	3.58	0.00162	chr12(+):52431498-52453290	UCSC	nuclear receptor subfamily 4, group A, member 1	GFRP1 // HMR // N10 // NAK-1 // NGFIB // NUR77 // TR3	3164	ENSG00000123358	8.15	9.99
GSHG0006688	PFDN5	down	1.08	0.679	chr12(+):53689235-53693234	UCSC	prefoldin subunit 5	MM-1 // PFD5	5204	ENSG00000123349	8.56	8.45
GSHG0006690	SP1	up	1.19	0.101	chr12(+):53773978-53810224	UCSC	Sp1 transcription factor	---	6667	ENSG00000185591	8.3	8.56
GSHG0006697	TARBP2	up	1.24	0.187	chr12(+):53894705-53900213	UCSC	TAR (HIV-1) RNA binding protein 2	---	6895	ENSG00000139546	6.38	6.69
GSHG0006704	HOXC9	up	1.12	0.469	chr12(+):54393877-54397118	UCSC	homeobox C9	HOX3 // HOX3B	3225	ENSG00000180806	6.86	7.03
GSHG0006706	HOXC4 // HOXC5 // HOXC6	down	1.24	0.109	chr12(+):54410636-54449813	UCSC	homeobox C4 // homeobox C5 // homeobox C6	HOX3 // HOX3C // HOX3D // HOX3E	3221 // 3222 // 3223	ENSG00000172789 // ENSG00000197757 // ENSG00000198353	6.53	6.23
GSHG0006735	CDK2	down	1.09	0.486	chr12(+):56358609-56366567	UCSC	cyclin-dependent kinase 2	---	1017	ENSG00000123374	9.61	9.49
GSHG0006760	NAB2	up	1.28	0.0744	chr12(+):57482677-57489266	UCSC	NGFI-A binding protein 2 (EGR1 binding protein 2)	MADER	4665	ENSG00000166886	8.2	8.56
GSHG0006779	TSFM	up	1.07	0.654	chr12(+):58176528-58196639	UCSC	Ts translation elongation factor, mitochondrial	EF-TS // EF-Tsmt	10102	ENSG00000123297	7.23	7.33
GSHG0006806	HMGA2	up	1.15	0.328	chr12(+):66217911-66360075	UCSC	high mobility group AT-hook 2	HMGIC // BABL // LIPO	8091	ENSG00000149948	8.47	8.67
GSHG0006815	CAND1	down	1.2	0.296	chr12(+):67650240-67708391	UCSC	cullin-associated and neddylation-dissociated 1	DKFZp434M1414 // KIAA0829 // TIP120 // TIP120A	55832	ENSG00000111530	8.59	8.33
GSHG0006826	MDM2	down	1.11	0.327	chr12(+):69195239-69239324	UCSC	Mdm2 p53 binding protein homolog (mouse)	HDM2 // HDMX // MGC5370	4193	ENSG00000135679	9.85	9.7
GSHG0006831	YEATS4	down	1.06	0.731	chr12(+):69753532-69784575	UCSC	YEATS domain containing 4	GAS41 // NuBI-1 // YAF9	8089	ENSG00000127337	7.99	7.91
GSHG0006838	CNOT2	up	1.08	0.43	chr12(+):70636774-70748772	UCSC	CCR4-NOT transcription complex, subunit 2	NOT2 // CDC36 // NOT2H	4848	ENSG00000111596	9.22	9.34
GSHG0006915	SNRPF	down	1.17	0.132	chr12(+):96252709-96260236	UCSC	small nuclear ribonucleoprotein polypeptide F	Sm-F	6636	ENSG00000139343	8.47	8.24
GSHG0006917	ELK3	up	1.13	0.17	chr12(+):96588207-96661608	UCSC	ELK3, ETS-domain protein (SRF accessory protein 2)	ERP // NET // SAP2	2004	ENSG00000111145	9.49	9.67
GSHG0006952	HCFC2	down	1.02	0.738	chr12(+):104458236-104500300	UCSC	host cell factor C2	HCF-2	29915	ENSG00000111727	6.51	6.49
GSHG0007023	C12orf52	up	1.21	0.216	chr12(+):113623331-113630173	UCSC	chromosome 12 open reading frame 52	C12orf52 // FLJ14827 // RITA	84934	ENSG00000139405	6.92	7.19
GSHG0007059	RNF10	up	1.09	0.68	chr12(+):120972132-121015396	UCSC	ring finger protein 10	KIAA0262 // RIE2	9921	ENSG00000022840	8.41	8.54
GSHG0007077	PSMD9	down	1.31	0.131	chr12(+):122326637-122355770	UCSC	proteasome (prosome, macropain) 26S subunit, non-ATPase, 9	p27 // Rpn4	5715	ENSG00000110801	7.46	7.08
GSHG0007095	SETD8	down	1.28	0.331	chr12(+):123868320-123893898	UCSC	SET domain containing (lysine methyltransferase) 8	KMT5A // PR-Set7 // SET07 // SET8	387893	ENSG00000183955	8.48	8.13
GSHG0007099	GTF2H3	up	1.25	0.00554	chr12(+):124118286-124147150	UCSC	general transcription factor IIH, polypeptide 3, 34kDa	BTF2 // P34 // TFIIH	2967	ENSG00000111358	8.04	8.37
GSHG0007132	RAN	down	1.03	0.747	chr12(+):131356568-131361364	UCSC	RAN, member RAS oncogene family	ARA24 // Gsp1 // TC4	5901	ENSG00000132341	10.5	10.46
GSHG0007166	KDM5A	up	1.04	0.546	chr12(-):389223-498621	UCSC	lysine (K)-specific demethylase 5A	JARID1A // RBBP2	5927	ENSG00000073614	8.26	8.32
GSHG0007179	FOXM1	down	1.19	0.355	chr12(-):2966847-2986321	UCSC	forkhead box M1	FKHL16 // HFH-11 // HNF-3 // INS-1 // MPHOSPH2 // MPP2 // TGT3 // trident	2305	ENSG00000111206	8.85	8.6
GSHG0007197	TNFRSF1A	down	1.1	0.55	chr12(-):6437924-6451283	UCSC	tumor necrosis factor receptor superfamily, member 1A	TNFR1 // CD120a // TNF-R // TNF-R-I // TNF-R55 // TNFAR // TNFR60	7132	ENSG00000067182	8.34	8.2
GSHG0007205	CHD4	up	1.03	0.729	chr12(-):6679249-6716551	UCSC	chromodomain helicase DNA binding protein 4	Mi-2b // Mi2-BETA	1108	ENSG00000111642	9.06	9.11
GSHG0007207	ING4	up	1.23	0.149	chr12(-):6759705-6772308	UCSC	inhibitor of growth family, member 4	my036 // p29ING4	51147	ENSG00000111653	6.68	6.99
GSHG0007258	CSDA	up	1.39	0.026	chr12(-):10851676-10875953	UCSC	cold shock domain protein A	CSDA // CSDA1 // dbpA // ZONAB	8531	ENSG00000060138	7.9	8.38
GSHG0007281	LRP6	down	1.01	0.95	chr12(-):12268959-12419811	UCSC	low density lipoprotein receptor-related protein 6	ADCAD2	4040	ENSG00000070018	8.19	8.18
GSHG0007335	KRAS	up	1	0.983	chr12(-):25357723-25403865	UCSC	v-Ki-ras2 Kirsten rat sarcoma viral oncogene homolog	KRAS2 // KRAS1	3845	ENSG00000133703	7.58	7.58
GSHG0007338	BHLHE41	up	1.18	0.341	chr12(-):26272961-26278003	UCSC	basic helix-loop-helix family, member e41	BHLHB3 // bHLHe41 // DEC2 // SHARP-1 // SHARP1	79365	ENSG00000123095	7.56	7.81
GSHG0007356	CAPRIN2	down	1.02	0.886	chr12(-):30862481-30907448	UCSC	caprin family member 2	C1QDC1 // caprin-2 // EEG1 // FLJ11391 // FLJ22569 // RNG140	65981	ENSG00000110888	7.93	7.91
GSHG0007381	YAF2	up	1.13	0.391	chr12(-):42550906-42632154	UCSC	YY1 associated factor 2	---	10138	ENSG00000015153	7.04	7.22
GSHG0007412	VDR	down	1.05	0.741	chr12(-):48235322-48336934	UCSC	vitamin D (1,25- dihydroxyvitamin D3) receptor	NR1I1	7421	ENSG00000111424	6.66	6.6
GSHG0007421	ZNF641	up	1.11	0.599	chr12(-):48733791-48745029	UCSC	zinc finger protein 641	FLJ31295	121274	ENSG00000167528	6.56	6.71
GSHG0007425	CCNT1	down	1.06	0.198	chr12(-):49080687-49110781	UCSC	cyclin T1	HIVE1 // CCNT // CYCT1	904	ENSG00000129315	9.19	9.11
GSHG0007436	MLL2	down	1.04	0.635	chr12(-):49412766-49449107	UCSC	myeloid/lymphoid or mixed-lineage leukemia 2	MLL2 // TNRC21 // ALR // CAGL114 // MLL4	8085	ENSG00000167548	8.16	8.1
GSHG0007455	LASS5	down	1.08	0.417	chr12(-):50523089-50561316	UCSC	LAG1 homolog, ceramide synthase 5	LASS5 // FLJ25304 // MGC45411 // Trh4	91012	ENSG00000139624	7.03	6.92
GSHG0007461	CSRNP2	up	1.12	0.576	chr12(-):51454990-51477454	UCSC	cysteine-serine-rich nuclear protein 2	C12orf22 // FAM130A1 // C12ORF2 // PPP1R72 // TAIP-12	81566	ENSG00000110925	6.83	6.99
GSHG0007462	TFCP2	down	1.05	0.468	chr12(-):51487539-51961182	UCSC	transcription factor CP2	CP2 // LBP-1C // LSF // TFCP2C	7024	ENSG00000135457	7.86	7.79
GSHG0007465	POU6F1	up	1.04	0.842	chr12(-):51580720-51611477	UCSC	POU class 6 homeobox 1	BRN5 // MPOU // TCFB1	5463	ENSG00000184271	6.85	6.91
GSHG0007505	RARG	up	1.26	0.231	chr12(-):53604351-53626040	UCSC	retinoic acid receptor, gamma	NR1B3 // RARC	5916	ENSG00000172819	7.85	8.18
GSHG0007510	ATF7	down	1.3	0.0342	chr12(-):53901640-54020199	UCSC	activating transcription factor 7	ATFA	11016	ENSG00000170653	7.41	7.03
GSHG0007513	CALCOCO1	down	1.01	0.942	chr12(-):54104902-54121307	UCSC	calcium binding and coiled-coil domain 1	calphoglin // Cocoa // KIAA1536	57658	ENSG00000012822	7.51	7.49
GSHG0007522	CBX5	down	1.01	0.972	chr12(-):54624733-54673915	UCSC	chromobox homolog 5	HP1 // HP1-ALPHA // HP1Hs-alpha	23468	ENSG00000094916	8.45	8.44
GSHG0007535	DNAJC14 // SARNP	up	1.13	0.167	chr12(-):56146247-56224342	UCSC	DnaJ (Hsp40) homolog, subfamily C, member 14 // SAP domain containing ribonucleoprotein	CIP29 // DNAJ // DRIP78 // FLJ32792 // Hcc-1 // HDJ3 // LIP6 // THO1	84324 // 85406	ENSG00000135392 // ENSG00000205323	7.74	7.91
GSHG0007541	SMARCC2	down	1.03	0.682	chr12(-):56555636-56583351	UCSC	SWI/SNF related, matrix associated, actin dependent regulator of chromatin, subfamily c, member 2	BAF170 // CRACC2 // Rsc8	6601	ENSG00000139613	9.13	9.09
GSHG0007548	STAT2	up	1.31	0.0985	chr12(-):56735384-56754037	UCSC	signal transducer and activator of transcription 2, 113kDa	STAT113	6773	ENSG00000170581	7.3	7.69
GSHG0007552	TIMELESS	up	1.19	0.137	chr12(-):56810158-56843200	UCSC	timeless homolog (Drosophila)	hTIM // TIM // TIM1	8914	ENSG00000111602	6.89	7.14
GSHG0007555	BAZ2A	up	1.1	0.166	chr12(-):56988927-57030164	UCSC	bromodomain adjacent to zinc finger domain, 2A	KIAA0314 // TIP5 // WALp3	11176	ENSG00000076108	7.71	7.85
GSHG0007567	STAT6	down	1.01	0.881	chr12(-):57489190-57522883	UCSC	signal transducer and activator of transcription 6, interleukin-4 induced	D12S1644 // IL-4-STAT	6778	ENSG00000166888	7.62	7.6
GSHG0007572	DDIT3	down	1.05	0.895	chr12(-):57910372-57914302	UCSC	DNA-damage-inducible transcript 3	CHOP // CHOP10 // GADD153	1649	ENSG00000175197	6.31	6.24
GSHG0007577	CDK4	down	1.14	0.126	chr12(-):58141510-58146230	UCSC	cyclin-dependent kinase 4	PSK-J3	1019	ENSG00000135446	10.42	10.23
GSHG0007643	E2F7	down	1.14	0.198	chr12(-):77415026-77459360	UCSC	E2F transcription factor 7	---	144455	ENSG00000165891	8.08	7.89
GSHG0007646	PAWR	up	1.11	0.297	chr12(-):79985746-80084790	UCSC	PRKC, apoptosis, WT1, regulator	par-4 // PAR4	5074	ENSG00000177425	8.03	8.19
GSHG0007692	NR2C1	up	1.08	0.563	chr12(-):95414005-95467404	UCSC	nuclear receptor subfamily 2, group C, member 1	TR2 // TR2-11	7181	ENSG00000120798	6.96	7.06
GSHG0007734	NFYB	down	1.11	0.0825	chr12(-):104510858-104532040	UCSC	nuclear transcription factor Y, beta	CBF-A // HAP3 // NF-YB	4801	ENSG00000120837	7.01	6.86
GSHG0007748	PRDM4	down	1.13	0.175	chr12(-):108126644-108155021	UCSC	PR domain containing 4	PFM1	11108	ENSG00000110851	7.97	7.79
GSHG0007794	RPL6	up	1.11	0.44	chr12(-):112842990-112847443	UCSC	ribosomal protein L6	TXREB1 // L6 // TAXREB107	6128	ENSG00000089009	11.29	11.44
GSHG0007797	DDX54	up	1.04	0.46	chr12(-):113587634-113623284	UCSC	DEAD (Asp-Glu-Ala-Asp) box polypeptide 54	APR-5 // DP97 // MGC2835	79039	ENSG00000123064	8.1	8.16
GSHG0007806	TBX3	down	1.05	0.685	chr12(-):115108059-115121969	UCSC	T-box 3	UMS // TBX3-ISO // XHL	6926	ENSG00000135111	7.21	7.15
GSHG0007809	MED13L	up	1.06	0.294	chr12(-):116396383-116715143	UCSC	mediator complex subunit 13-like	THRAP2 // KIAA1025 // TRAP240L	23389	ENSG00000123066	9.03	9.11
GSHG0007820	TESC	up	1.05	0.143	chr12(-):117476730-117537251	UCSC	tescalcin	CHP3 // FLJ20607 // TSC	54997	ENSG00000088992	6.68	6.75
GSHG0007854	SRSF9	down	1.01	0.918	chr12(-):120899471-120907558	UCSC	serine/arginine-rich splicing factor 9	SFRS9 // SRp30c	8683	ENSG00000111786	9.11	9.09
GSHG0007899	NCOR2	up	1.15	0.0468	chr12(-):124808957-125052016	UCSC	nuclear receptor corepressor 2	CTG26 // SMRT // SMRTE // TNRC14 // TRAC-1	9612	ENSG00000196498	7.76	7.96
GSHG0007904	UBC	up	1.45	0.0455	chr12(-):125396194-125399587	UCSC	ubiquitin C	---	7316	ENSG00000150991	7.81	8.35
GSHG0007972	SAP18	up	1.01	0.886	chr13(+):21714653-21723223	UCSC	Sin3A-associated protein, 18kDa	2HOR0202 // MGC27131 // SAP18p	10284	ENSG00000150459	9.96	9.98
GSHG0008008	RASL11A	up	1.36	0.0961	chr13(+):27844464-27847827	UCSC	RAS-like, family 11, member A	---	387496	ENSG00000122035	6.24	6.68
GSHG0008034	BRCA2	up	1.08	0.76	chr13(+):32889616-32973809	UCSC	breast cancer 2, early onset	FACD // FANCD // FANCD1 // BRCC2 // FAD // FAD1	675	ENSG00000139618	6.05	6.16
GSHG0008050	RFXAP	down	1.15	0.478	chr13(+):37393339-37403740	UCSC	regulatory factor X-associated protein	---	5994	ENSG00000133111	6.72	6.52
GSHG0008065	NAA16	up	1.14	0.315	chr13(+):41885341-41951166	UCSC	N(alpha)-acetyltransferase 16, NatA auxiliary subunit	NARG1L // FLJ22054 // MGC40612 // PRO2435	79612	ENSG00000172766	7.96	8.14
GSHG0008087	GTF2F2	up	1.11	0.152	chr13(+):45694631-45858237	UCSC	general transcription factor IIF, polypeptide 2, 30kDa	BTF4 // RAP30 // TFIIF	2963	ENSG00000188342	9.18	9.33
GSHG0008105	RB1	down	1.14	0.291	chr13(+):48877862-49056122	UCSC	retinoblastoma 1	OSRC // RB	5925	ENSG00000139687	8.67	8.48
GSHG0008112	SETDB2	down	1.06	0.759	chr13(+):50018429-50069138	UCSC	SET domain, bifurcated 2	C13orf4 // CLLD8 // CLLL8 // KMT1F	83852	ENSG00000136169	6.49	6.41
GSHG0008155	TDRD3	up	1.08	0.339	chr13(+):60970591-61148012	UCSC	tudor domain containing 3	FLJ21007	81550	ENSG00000083544	6.91	7.01
GSHG0008169	KLF5	up	1.09	0.102	chr13(+):73629114-73651679	UCSC	Kruppel-like factor 5 (intestinal)	BTEB2 // CKLF // IKLF	688	ENSG00000102554	9.95	10.07
GSHG0008259	ZIC2	down	1.04	0.733	chr13(+):100633420-100639018	UCSC	Zic family member 2 (odd-paired homolog, Drosophila)	HPE5	7546	ENSG00000043355	9.15	9.1
GSHG0008270	BIVM // ERCC5	down	1.23	0.076	chr13(+):103451399-103528355	UCSC	basic, immunoglobulin-like variable motif containing // excision repair cross-complementing rodent repair deficiency, complementation group 5	ERCM2 // XPGC // FLJ20159	100533467 // 2073 // 54841	ENSG00000134897 // ENSG00000134899 // ENSG00000270181	7.93	7.63
GSHG0008317	TFDP1	up	1.03	0.633	chr13(+):114239003-114295788	UCSC	transcription factor Dp-1	Dp-1 // DP1 // DRTF1	7027	ENSG00000198176	9.81	9.84
GSHG0008371	RNF6	down	1.12	0.341	chr13(-):26706253-26796508	UCSC	ring finger protein (C3H2C3 type) 6	DKFZp686P0776	6049	ENSG00000127870	9.1	8.94
GSHG0008380	CDX2	up	1.3	0.0584	chr13(-):28536205-28545593	UCSC	caudal type homeobox 2	CDX3	1045	ENSG00000165556	6.6	6.97
GSHG0008400	HMGB1	down	1.03	0.786	chr13(-):31032877-31191736	UCSC	high-mobility group box 1	HMG1 // DKFZp686A04236 // HMG3 // SBP-1	3146	ENSG00000189403	8.02	7.98
GSHG0008423	SMAD9	up	1.23	0.14	chr13(-):37418968-37494409	UCSC	SMAD family member 9	MADH6 // MADH9	4093	ENSG00000120693	6.89	7.19
GSHG0008446	ELF1	up	1.03	0.814	chr13(-):41506056-41635077	UCSC	E74-like factor 1 (ets domain transcription factor)	---	1997	ENSG00000120690	9.59	9.64
GSHG0008462	TSC22D1	down	1.04	0.32	chr13(-):45006279-45150701	UCSC	TSC22 domain family, member 1	TGFB1I4 // MGC17597 // TSC22	8848	ENSG00000102804	10.84	10.79
GSHG0008464	NUFIP1	down	1.12	0.559	chr13(-):45513384-45563613	UCSC	nuclear fragile X mental retardation protein interacting protein 1	NUFIP	26747	ENSG00000083635	7.19	7.02
GSHG0008481	MED4	down	1.11	0.177	chr13(-):48649864-48669277	UCSC	mediator complex subunit 4	VDRIP // DRIP36 // HSPC126 // TRAP36	29079	ENSG00000136146	7.6	7.44
GSHG0008543	KLF12	up	1	0.992	chr13(-):74260150-74708396	UCSC	Kruppel-like factor 12	AP-2rep // AP2REP // HSPC122	11278	ENSG00000118922	8.01	8.01
GSHG0008657	PCID2	up	1.1	0.433	chr13(-):113831853-113863029	UCSC	PCI domain containing 2	FLJ11305	55795	ENSG00000126226	7.84	7.98
GSHG0008688	APEX1	down	1.11	0.274	chr14(+):20923290-20925931	UCSC	APEX nuclease (multifunctional DNA repair enzyme) 1	APEX // APE // APE-1 // APEN // APX // HAP1 // REF-1 // REF1	328	ENSG00000100823	10.39	10.25
GSHG0008718	MMP14	down	1.02	0.856	chr14(+):23305742-23316970	UCSC	matrix metallopeptidase 14 (membrane-inserted)	MT1-MMP	4323	ENSG00000157227	6.82	6.79
GSHG0008726	BCL2L2 // PABPN1	down	1.18	0.128	chr14(+):23775971-23795394	UCSC	BCL2-like 2 // poly(A) binding protein, nuclear 1	OPMD // PABP2 // BCL-W // KIAA0271 // PAB2 // PPP1R51	100529063 // 599 // 8106	ENSG00000100836 // ENSG00000129473 // ENSG00000258643	8.26	8.02
GSHG0008743	IRF9 // RNF31	up	1.11	0.682	chr14(+):24616096-24636611	UCSC	interferon regulatory factor 9 // ring finger protein 31	ISGF3G // FLJ10111 // FLJ23501 // HOIP // ZIBRA	10379 // 55072	ENSG00000092098 // ENSG00000213928	6.78	6.94
GSHG0008788	KIAA0391 // PSMA6	down	1.09	0.0658	chr14(+):35591527-35786699	UCSC	KIAA0391 // proteasome (prosome, macropain) subunit, alpha type, 6	IOTA // MGC22756 // MGC2333 // MGC23846 // MRPP3 // p27K // PRORP // PROS27	5687 // 9692	ENSG00000100890 // ENSG00000100902 // ENSG00000258790	9.55	9.42
GSHG0008797	PAX9	up	1.39	0.034	chr14(+):37126773-37147009	UCSC	paired box 9	---	5083	ENSG00000198807	7.02	7.49
GSHG0008829	TMX1	down	1.09	0.0828	chr14(+):51706886-51724370	UCSC	thioredoxin-related transmembrane protein 1	TXNDC // TXNDC1 // PDIA11 // TMX	81542	ENSG00000139921	9.79	9.68
GSHG0008869	ARID4A	up	1.28	0.196	chr14(+):58765222-58840444	UCSC	AT rich interactive domain 4A (RBP1-like)	RBBP1 // RBP-1 // RBP1	5926	ENSG00000032219	6.96	7.32
GSHG0008883	PPM1A	down	1.03	0.808	chr14(+):60712470-60765805	UCSC	protein phosphatase, Mg2+/Mn2+ dependent, 1A	MGC9201 // PP2CA // PP2Calpha	5494	ENSG00000100614	7.78	7.74
GSHG0008887	MNAT1	up	1.18	0.15	chr14(+):61201459-61435396	UCSC	menage a trois homolog 1, cyclin H assembly factor (Xenopus laevis)	MAT1 // RNF66	4331	ENSG00000020426	7.92	8.16
GSHG0008896	HIF1A	down	1.1	0.153	chr14(+):62162119-62214977	UCSC	hypoxia inducible factor 1, alpha subunit (basic helix-loop-helix transcription factor)	bHLHe78 // HIF-1alpha // HIF1 // MOP1 // PASD8	3091	ENSG00000100644	10.7	10.55
GSHG0008944	SRSF5	down	1.07	0.322	chr14(+):70193616-70238722	UCSC	serine/arginine-rich splicing factor 5	SFRS5 // HRS // SRP40	6430	ENSG00000100650	10.95	10.85
GSHG0008999	FOS	up	2.89	0.0208	chr14(+):75745481-75748937	UCSC	FBJ murine osteosarcoma viral oncogene homolog	AP-1 // c-fos	2353	ENSG00000170345	8.32	9.85
GSHG0009000	JDP2	down	1.07	0.701	chr14(+):75895060-75939402	UCSC	Jun dimerization protein 2	JUNDM2	122953	ENSG00000140044	6.86	6.76
GSHG0009060	CPSF2	down	1.14	0.206	chr14(+):92588298-92630543	UCSC	cleavage and polyadenylation specific factor 2, 100kDa	KIAA1367	53981	ENSG00000165934	7.86	7.67
GSHG0009097	PAPOLA	down	1.1	0.443	chr14(+):96968713-97033452	UCSC	poly(A) polymerase alpha	PAP	10914	ENSG00000090060	9.2	9.06
GSHG0009104	CCNK	up	1.09	0.161	chr14(+):99947739-100001381	UCSC	cyclin K	CPR4	8812	ENSG00000090061	10.5	10.62
GSHG0009112	YY1	up	1.04	0.779	chr14(+):100705102-100745371	UCSC	YY1 transcription factor	DELTA // INO80S // NF-E1 // UCRBP // YIN-YANG-1	7528	ENSG00000100811	7.79	7.85
GSHG0009138	TRAF3	up	1.15	0.307	chr14(+):103243813-103377836	UCSC	TNF receptor-associated factor 3	CAP-1 // CD40bp // CRAF1 // LAP1	7187	ENSG00000131323	8.35	8.55
GSHG0009159	SIVA1	up	1.51	0.0493	chr14(+):105219470-105225995	UCSC	SIVA1, apoptosis-inducing factor	CD27BP // SIVA // Siva-1 // Siva-2	10572	ENSG00000184990	6.96	7.55
GSHG0009177	MTA1	up	1.06	0.491	chr14(+):105886157-105937020	UCSC	metastasis associated 1	---	9112	ENSG00000182979	9.67	9.76
GSHG0009213	ZNF219	down	1.06	0.662	chr14(-):21558205-21572863	UCSC	zinc finger protein 219	---	51222	ENSG00000165804	6.65	6.56
GSHG0009219	SUPT16H	down	1.08	0.179	chr14(-):21819631-21852425	UCSC	suppressor of Ty 16 homolog (S. cerevisiae)	CDC68 // FACT // FACTP140 // FLJ10857 // FLJ14010 // SPT16/CDC68	11198	ENSG00000092201	10.41	10.3
GSHG0009220	CHD8	up	1.01	0.936	chr14(-):21853354-21905457	UCSC	chromodomain helicase DNA binding protein 8	HELSNF1 // DUPLIN // KIAA1564	57680	ENSG00000100888	8.19	8.2
GSHG0009243	HOMEZ	up	1.04	0.613	chr14(-):23742844-23762904	UCSC	homeobox and leucine zipper encoding	KIAA1443	57594	ENSG00000215271	8.32	8.37
GSHG0009291	STRN3	down	1.04	0.59	chr14(-):31363005-31495607	UCSC	striatin, calmodulin binding protein 3	SG2NA	29966	ENSG00000196792	8.76	8.7
GSHG0009299	EAPP	up	1.04	0.505	chr14(-):34985135-35008943	UCSC	E2F-associated phosphoprotein	C14orf11 // BM036 // FLJ20578	55837	ENSG00000129518	7.34	7.39
GSHG0009303	BAZ1A	down	1.01	0.948	chr14(-):35221939-35344853	UCSC	bromodomain adjacent to zinc finger domain, 1A	ACF1 // hACF1 // WALp1 // WCRF180	11177	ENSG00000198604	8.07	8.06
GSHG0009307	NFKBIA	up	1.09	0.451	chr14(-):35870717-35873960	UCSC	nuclear factor of kappa light polypeptide gene enhancer in B-cells inhibitor, alpha	NFKBI // IkappaBalpha // IKBA // MAD-3	4792	ENSG00000100906	9.5	9.62
GSHG0009375	BMP4	up	1.05	0.464	chr14(-):54416457-54423554	UCSC	bone morphogenetic protein 4	BMP2B	652	ENSG00000125378	11.71	11.78
GSHG0009408	SIX1	down	1.11	0.343	chr14(-):61111417-61119833	UCSC	SIX homeobox 1	DFNA23	6495	ENSG00000126778	6.8	6.65
GSHG0009409	SIX4	up	1.11	0.432	chr14(-):61176256-61191039	UCSC	SIX homeobox 4	AREC3	51804	ENSG00000100625	8.92	9.08
GSHG0009424	ZBTB25	up	1.26	0.13	chr14(-):64915826-64971931	UCSC	zinc finger and BTB domain containing 25	C14orf51 // ZNF46 // KUP	7597	ENSG00000089775	7.81	8.14
GSHG0009428	MAX	down	1.03	0.788	chr14(-):65472819-65569413	UCSC	MYC associated factor X	bHLHd4 // bHLHd5 // bHLHd6 // bHLHd7 // bHLHd8	4149	ENSG00000125952	9.86	9.82
GSHG0009444	ZFP36L1	up	1.25	0.17	chr14(-):69254372-69262960	UCSC	zinc finger protein 36, C3H type-like 1	BRF1 // Berg36 // cMG1 // ERF1 // RNF162B // TIS11B	677	ENSG00000185650	9.5	9.83
GSHG0009461	MED6	down	1.04	0.486	chr14(-):71049938-71067407	UCSC	mediator complex subunit 6	NY-REN-28	10001	ENSG00000133997	8.6	8.55
GSHG0009523	SNW1	down	1.05	0.473	chr14(-):78183942-78227550	UCSC	SNW domain containing 1	SKIIP // Bx42 // NCoA-62 // Prp45 // PRPF45 // SKIP	22938	ENSG00000100603	9.04	8.97
GSHG0009528	GTF2A1	up	1	0.996	chr14(-):81641796-81687575	UCSC	general transcription factor IIA, 1, 19/37kDa	TFIIA	2957	ENSG00000165417	8.05	8.05
GSHG0009543	FOXN3	up	1	0.968	chr14(-):89622512-90085494	UCSC	forkhead box N3	C14orf116 // CHES1	1112	ENSG00000053254	7.85	7.86
GSHG0009557	RPS6KA5	up	1	0.993	chr14(-):91337172-91526993	UCSC	ribosomal protein S6 kinase, 90kDa, polypeptide 5	MSK1 // RLPK	9252	ENSG00000100784	6.95	6.95
GSHG0009571	TRIP11	down	1.21	0.105	chr14(-):92434243-92506403	UCSC	thyroid hormone receptor interactor 11	CEV14 // GMAP-210 // Trip230	9321	ENSG00000100815	7.84	7.56
GSHG0009596	DICER1	down	1.09	0.515	chr14(-):95552565-95624347	UCSC	dicer 1, ribonuclease type III	MNG1 // Dicer // HERNA // K12H4.8-LIKE // KIAA0928	23405	ENSG00000100697	8.33	8.2
GSHG0009653	AKT1	down	1.06	0.628	chr14(-):105235689-105262080	UCSC	v-akt murine thymoma viral oncogene homolog 1	AKT // PKB // PRKBA // RAC	207	ENSG00000142208	8.84	8.76
GSHG0009662	BRF1	down	1.03	0.502	chr14(-):105675625-105781914	UCSC	BRF1 homolog, subunit of RNA polymerase III transcription initiation factor IIIB (S. cerevisiae)	GTF3B // TAF3B2 // TAF3C // BRF // hBRF // TFIIIB90	2972	ENSG00000185024	7.38	7.34
GSHG0009726	KLF13	down	1.07	0.68	chr15(+):31619048-31670101	UCSC	Kruppel-like factor 13	BTEB3 // FKLF-2 // NSLP1 // RFLAT-1	51621	ENSG00000169926	7.46	7.37
GSHG0009779	BAHD1	up	1.24	0.15	chr15(+):40731920-40760441	UCSC	bromo adjacent homology domain containing 1	KIAA0945	22893	ENSG00000140320	6.24	6.56
GSHG0009855	EID1	up	1.01	0.895	chr15(+):49170331-49172001	UCSC	EP300 interacting inhibitor of differentiation 1	C15orf3 // CRI1 // EID-1	23741	ENSG00000255302	9.75	9.77
GSHG0009884	TCF12	down	1.01	0.881	chr15(+):57210323-57580712	UCSC	transcription factor 12	bHLHb20 // HEB // HsT17266 // HTF4	6938	ENSG00000140262	9.45	9.44
GSHG0009931	TRIP4	down	1.25	0.0199	chr15(+):64680003-64747500	UCSC	thyroid hormone receptor interactor 4	HsT17391 // ZC2HC5	9325	ENSG00000103671	6.94	6.62
GSHG0009948	MAP2K1	up	1.08	0.616	chr15(+):66679211-66783881	UCSC	mitogen-activated protein kinase kinase 1	PRKMK1 // MAPKK1 // MEK1	5604	ENSG00000169032	8.4	8.51
GSHG0009952	SMAD6	up	1.28	0.43	chr15(+):66994665-67074338	UCSC	SMAD family member 6	MADH6 // MADH7 // HsT17432	4091	ENSG00000137834	6.62	6.97
GSHG0009955	SMAD3	up	1.08	0.455	chr15(+):67358183-67487533	UCSC	SMAD family member 3	MADH3 // HsT17436 // JV15-2	4088	ENSG00000166949	9.25	9.36
GSHG0009960	PIAS1	down	1.02	0.889	chr15(+):68346569-68480402	UCSC	protein inhibitor of activated STAT, 1	DDXBP1 // GBP // GU/RH-II // ZMIZ3	8554	ENSG00000033800	9.19	9.16
GSHG0010001	PML	up	1.31	0.00286	chr15(+):74287013-74340160	UCSC	promyelocytic leukemia	MYL // RNF71 // TRIM19	5371	ENSG00000140464	7.18	7.57
GSHG0010036	ISL2	up	1	0.987	chr15(+):76629142-76634816	UCSC	ISL LIM homeobox 2	FLJ10160	64843	ENSG00000159556	6.78	6.79
GSHG0010040	HMG20A	up	1.08	0.684	chr15(+):77713010-77777943	UCSC	high-mobility group 20A	FLJ10739 // HMGX1 // HMGXB1	10363	ENSG00000140382	7.8	7.91
GSHG0010104	ZSCAN2	down	1.33	0.0463	chr15(+):85144236-85166947	UCSC	zinc finger and SCAN domain containing 2	ZFP29 // FLJ20595 // ZNF854	54993	ENSG00000176371	6.79	6.38
GSHG0010105	SCAND2	down	1.06	0.727	chr15(+):85174681-85185694	UCSC	SCAN domain containing 2 pseudogene	SCAND2	54581	ENSG00000176700	6.67	6.58
GSHG0010111	PDE8A	up	1.02	0.867	chr15(+):85523671-85682376	UCSC	phosphodiesterase 8A	HsT19550	5151	ENSG00000073417	8.94	8.96
GSHG0010176	CHD2	up	1.13	0.408	chr15(+):93426073-93571236	UCSC	chromodomain helicase DNA binding protein 2	DKFZp547I1315 // DKFZp686E01200 // DKFZp781D1727 // FLJ38614 // hsa-mir-3175	100422995 // 1106	ENSG00000173575 // ENSG00000264173	7.94	8.12
GSHG0010185	NR2F2	down	1.07	0.686	chr15(+):96869157-96883492	UCSC	nuclear receptor subfamily 2, group F, member 2	ARP1 // MIRN1469 // TFCOUP2 // COUP-TFII // COUPTFB // hsa-mir-1469 // NF-E3 // SVP40	100302258 // 7026	ENSG00000185551 // ENSG00000222651	8.74	8.65
GSHG0010200	MEF2A	up	1.02	0.817	chr15(+):100106133-100256627	UCSC	myocyte enhancer factor 2A	RSRFC4 // RSRFC9	4205	ENSG00000068305	8.78	8.81
GSHG0010237	UBE3A	up	1.08	0.292	chr15(-):25582396-25684182	UCSC	ubiquitin protein ligase E3A	EPVE6AP // HPVE6A // ANCR // AS // E6-AP // FLJ26981	7337	ENSG00000114062	8.96	9.07
GSHG0010251	NDNL2	down	1.4	0.0548	chr15(-):29557196-29562032	UCSC	necdin-like 2	HCA4 // MAGEG1 // MAGEL3 // NSE3 // NSMCE3	56160	ENSG00000185115	7.25	6.77
GSHG0010304	MEIS2	up	1.12	0.607	chr15(-):37183223-37393522	UCSC	Meis homeobox 2	HsT18361 // MRG1	4212	ENSG00000134138	6.47	6.63
GSHG0010363	ZSCAN29	down	1.01	0.901	chr15(-):43650370-43662260	UCSC	zinc finger and SCAN domain containing 29	ZNF690 // FLJ35867 // Zfp690	146050	ENSG00000140265	6.29	6.27
GSHG0010365	TP53BP1	up	1.13	0.198	chr15(-):43699407-43802736	UCSC	tumor protein p53 binding protein 1	53BP1 // p202	7158	ENSG00000067369	6.89	7.07
GSHG0010400	COPS2	up	1.03	0.713	chr15(-):49417473-49447854	UCSC	COP9 constitutive photomorphogenic homolog subunit 2 (Arabidopsis)	ALIEN // CSN2 // TRIP15	9318	ENSG00000166200	9.76	9.8
GSHG0010404	GABPB1	down	1.19	0.267	chr15(-):50569390-50647605	UCSC	GA binding protein transcription factor, beta subunit 1	GABPB2 // E4TF1-47 // GABPB	2553	ENSG00000104064	7.15	6.89
GSHG0010445	NEDD4	down	1.06	0.753	chr15(-):56119115-56285944	UCSC	neural precursor cell expressed, developmentally down-regulated 4	KIAA0093 // MGC176705 // NEDD4-1 // RPF1	4734	ENSG00000069869	7.11	7.03
GSHG0010446	RFX7	up	1.08	0.564	chr15(-):56379479-56535483	UCSC	regulatory factor X, 7	RFXDC2 // FLJ12994	64864	ENSG00000181827	8.76	8.88
GSHG0010470	GTF2A2	down	1.17	0.57	chr15(-):59930261-59949737	UCSC	general transcription factor IIA, 2, 12kDa	HsT18745 // TFIIA	2958	ENSG00000140307	8.86	8.64
GSHG0010525	DENND4A	down	1.01	0.869	chr15(-):65952954-66084631	UCSC	DENN/MADD domain containing 4A	MYCPBP // IRLB	10260	ENSG00000174485	7.6	7.58
GSHG0010551	TLE3	up	1.2	0.37	chr15(-):70340132-70390256	UCSC	transducin-like enhancer of split 3 (E(sp1) homolog, Drosophila)	ESG // ESG3 // GRG3 // HsT18976 // KIAA1547	7090	ENSG00000140332	8.05	8.31
GSHG0010599	SIN3A	up	1.12	0.357	chr15(-):75661722-75748125	UCSC	SIN3 homolog A, transcription regulator (yeast)	DKFZP434K2235 // KIAA0700	25942	ENSG00000169375	8.76	8.92
GSHG0010832	UBE2I	up	1.06	0.421	chr16(+):1359154-1377019	UCSC	ubiquitin-conjugating enzyme E2I (UBC9 homolog, yeast)	UBC9	7329	ENSG00000103275	9.71	9.8
GSHG0010861	E4F1	up	1.02	0.939	chr16(+):2273489-2285742	UCSC	E4F transcription factor 1	E4F	1877	ENSG00000167967	6.82	6.85
GSHG0010893	ZNF213	up	1.23	0.103	chr16(+):3184924-3192804	UCSC	zinc finger protein 213	CR53 // ZKSCAN21 // ZSCAN53	7760	ENSG00000085644	6.45	6.74
GSHG0010897	ZNF263	down	1.26	0.422	chr16(+):3313768-3341454	UCSC	zinc finger protein 263	FLJ39639 // FPM315 // ZKSCAN12 // ZSCAN44	10127 // 283876	ENSG00000006194	6.89	6.55
GSHG0010900	ZNF75A	down	1.09	0.378	chr16(+):3355433-3368574	UCSC	zinc finger protein 75a	FLJ31529	7627	ENSG00000162086	7.08	6.96
GSHG0010903	ZNF174	down	1.17	0.393	chr16(+):3451190-3459362	UCSC	zinc finger protein 174	ZSCAN8	7727	ENSG00000103343	6.89	6.66
GSHG0010909	GLIS2	up	1.18	0.182	chr16(+):4364762-4389598	UCSC	GLIS family zinc finger 2	NPHP7	84662	ENSG00000126603	6.93	7.17
GSHG0010911	DNAJA3	up	1.02	0.887	chr16(+):4475806-4506773	UCSC	DnaJ (Hsp40) homolog, subfamily A, member 3	TID1 // hTid-1	9093	ENSG00000103423	8.01	8.03
GSHG0010914	UBN1	down	1.2	0.141	chr16(+):4896666-4932402	UCSC	ubinuclein 1	---	29855	ENSG00000118900	7.51	7.24
GSHG0010970	MKL2	down	1.05	0.452	chr16(+):14173142-14360629	UCSC	MKL/myocardin-like 2	FLJ31823 // MRTF-B	57496	ENSG00000186260	9.16	9.08
GSHG0011080	NFATC2IP	down	1.02	0.955	chr16(+):28962128-28977765	UCSC	nuclear factor of activated T-cells, cytoplasmic, calcineurin-dependent 2 interacting protein	ESC2 // FLJ14639 // NIP45 // RAD60	84901	ENSG00000176953	6.88	6.86
GSHG0011117	SRCAP	up	1.01	0.874	chr16(+):30709914-30756515	UCSC	Snf2-related CREBBP activator protein	DOMO1 // EAF1 // KIAA0309 // SWR1	10847	ENSG00000080603	8.2	8.22
GSHG0011131	MYST1	down	1.11	0.42	chr16(+):31128985-31142713	UCSC	MYST histone acetyltransferase 1	MYST1 // FLJ14040 // hMOF // MOF // ZC2HC8	84148	ENSG00000103510	8.06	7.91
GSHG0011138	TGFB1I1	up	1.17	0.18	chr16(+):31483476-31489285	UCSC	transforming growth factor beta 1 induced transcript 1	ARA55 // Hic-5 // TSC-5	7041	ENSG00000140682	8.25	8.48
GSHG0011145	ZNF267	down	1.2	0.404	chr16(+):31885079-31928629	UCSC	zinc finger protein 267	HZF2	10308	ENSG00000185947	7.4	7.14
GSHG0011183	CYLD	down	1.08	0.594	chr16(+):50760774-50835846	UCSC	cylindromatosis (turban tumor syndrome)	CYLD1 // KIAA0849 // USPL2	1540	ENSG00000083799	7	6.89
GSHG0011189	RBL2	up	1.05	0.672	chr16(+):53468351-53525561	UCSC	retinoblastoma-like 2 (p130)	p130 // Rb2	5934	ENSG00000103479	7.87	7.94
GSHG0011230	ARL2BP	down	1.09	0.458	chr16(+):57279038-57287545	UCSC	ADP-ribosylation factor-like 2 binding protein	RP66 // BART // BART1	23568	ENSG00000102931	8.06	7.93
GSHG0011236	POLR2C	down	1	0.973	chr16(+):57496551-57505921	UCSC	polymerase (RNA) II (DNA directed) polypeptide C, 33kDa	RPB3	5432	ENSG00000102978	7.99	7.99
GSHG0011249	SETD6	down	1.02	0.875	chr16(+):58549383-58554437	UCSC	SET domain containing 6	FLJ21148	79918	ENSG00000103037	7.5	7.48
GSHG0011270	CBFB	up	1.04	0.681	chr16(+):67063050-67134956	UCSC	core-binding factor, beta subunit	PEBP2B	865	ENSG00000067955	9.56	9.61
GSHG0011272	FBXL8 // HSF4	up	1.2	0.319	chr16(+):67193891-67203848	UCSC	F-box and leucine-rich repeat protein 8 // heat shock transcription factor 4	CTM // Fbl8	3299 // 55336	ENSG00000102878 // ENSG00000135722	6.38	6.64
GSHG0011274	E2F4	up	1.02	0.718	chr16(+):67226065-67232821	UCSC	E2F transcription factor 4, p107/p130-binding	E2F-4	1874	ENSG00000205250	8.46	8.48
GSHG0011285	CTCF	down	1.33	0.0917	chr16(+):67596310-67673093	UCSC	CCCTC-binding factor (zinc finger protein)	---	10664	ENSG00000102974	9.49	9.08
GSHG0011299	NFATC3	down	1.13	0.253	chr16(+):68118654-68263161	UCSC	nuclear factor of activated T-cells, cytoplasmic, calcineurin-dependent 3	NFAT4 // NFATX	4775	ENSG00000072736	8.03	7.86
GSHG0011304	ZFP90	up	1.06	0.547	chr16(+):68564048-68609943	UCSC	zinc finger protein 90 homolog (mouse)	KIAA1954 // NK10 // ZNF756	146198	ENSG00000184939	7.52	7.6
GSHG0011318	NFAT5	up	1.01	0.879	chr16(+):69598997-69738571	UCSC	nuclear factor of activated T-cells 5, tonicity-responsive	KIAA0827 // NF-AT5 // NFATL1 // NFATZ // OREBP // TONEBP	10725	ENSG00000102908	9.31	9.32
GSHG0011319	WWP2	up	1.14	0.0564	chr16(+):69796187-69975644	UCSC	WW domain containing E3 ubiquitin protein ligase 2	AIP2	11060	ENSG00000198373	7.3	7.48
GSHG0011344	DHX38	down	1.01	0.825	chr16(+):72127615-72146810	UCSC	DEAH (Asp-Glu-Ala-His) box polypeptide 38	DDX38 // hPrp16 // KIAA0224 // PRP16 // PRPF16	9785	ENSG00000140829	7.5	7.48
GSHG0011357	ZFP1	down	1.3	0.171	chr16(+):75182390-75206131	UCSC	zinc finger protein 1 homolog (mouse)	FLJ34243 // ZNF475	162239	ENSG00000184517	7.11	6.73
GSHG0011361	TERF2IP	up	1.04	0.755	chr16(+):75681635-75691338	UCSC	telomeric repeat binding factor 2, interacting protein	RAP1	54386	ENSG00000166848	7.31	7.36
GSHG0011401	HSBP1	up	1.07	0.328	chr16(+):83841508-83846607	UCSC	heat shock factor binding protein 1	---	3281	ENSG00000230989	9.58	9.67
GSHG0011451	CDT1	up	1	0.996	chr16(+):88870186-88875665	UCSC	chromatin licensing and DNA replication factor 1	DUP // RIS2	81620	ENSG00000167513	7.99	8
GSHG0011461	ZNF778	down	1.06	0.454	chr16(+):89284111-89302402	UCSC	zinc finger protein 778	FLJ31875	197320	ENSG00000170100	8.18	8.09
GSHG0011477	TCF25	up	1.1	0.0831	chr16(+):89939994-89977792	UCSC	transcription factor 25 (basic helix-loop-helix)	KIAA1049 // Nulp1	22980	ENSG00000141002	8.47	8.61
GSHG0011489	AXIN1	down	1.26	0.0516	chr16(-):337440-411502	UCSC	axin 1	PPP1R49	8312	ENSG00000103126	6.74	6.4
GSHG0011542	RNPS1	down	1	0.975	chr16(-):2303118-2318413	UCSC	RNA binding protein S1, serine-rich domain	---	10921	ENSG00000205937	9.09	9.08
GSHG0011556	TCEB2	down	1.01	0.964	chr16(-):2821416-2827297	UCSC	transcription elongation factor B (SIII), polypeptide 2 (18kDa, elongin B)	SIII	6923	ENSG00000103363	9.16	9.15
GSHG0011572	ZNF597	up	1.6	0.043	chr16(-):3486106-3493502	UCSC	zinc finger protein 597	FLJ33071	146434	ENSG00000167981	6.54	7.21
GSHG0011579	CREBBP	up	1.08	0.185	chr16(-):3775055-3930727	UCSC	CREB binding protein	RSTS // CBP // KAT3A // RTS	1387	ENSG00000005339	9.24	9.35
GSHG0011585	TFAP4	up	1.08	0.468	chr16(-):4307187-4323076	UCSC	transcription factor AP-4 (activating enhancer binding protein 4)	AP-4 // bHLHc41	7023	ENSG00000090447	6.62	6.74
GSHG0011596	ZNF500	down	1.29	0.328	chr16(-):4798240-4817217	UCSC	zinc finger protein 500	KIAA0557 // ZKSCAN18 // ZSCAN50	26048	ENSG00000103199	6.61	6.24
GSHG0011609	CARHSP1	up	1.28	0.301	chr16(-):8946800-8962869	UCSC	calcium regulated heat stable protein 1, 24kDa	CRHSP-24 // CSDC1	23589	ENSG00000153048	7.5	7.86
GSHG0011611	USP7	down	1.13	0.214	chr16(-):8985951-9057341	UCSC	ubiquitin specific peptidase 7 (herpes virus-associated)	HAUSP	7874	ENSG00000187555	9.23	9.05
GSHG0011632	LITAF	down	1.06	0.685	chr16(-):11641580-11681324	UCSC	lipopolysaccharide-induced TNF factor	FLJ38636 // PIG7 // SIMPLE // TP53I7	9516	ENSG00000189067	8.12	8.04
GSHG0011724	ZKSCAN2	down	1.27	0.0127	chr16(-):25247324-25269252	UCSC	zinc finger with KRAB and SCAN domains 2	ZNF694 // FLJ23199 // ZSCAN34	342357	ENSG00000155592	7.18	6.83
GSHG0011728	GTF3C1	up	1.08	0.559	chr16(-):27471935-27561274	UCSC	general transcription factor IIIC, polypeptide 1, alpha 220kDa	TFIIIC220	2975	ENSG00000077235	8.12	8.23
GSHG0011767	MAPK3	down	1.03	0.776	chr16(-):30125426-30760445	UCSC	mitogen-activated protein kinase 3	PRKM3 // ERK1 // p44erk1 // p44mapk	5595	ENSG00000102882	8.32	8.28
GSHG0011779	ZNF689	down	1.03	0.696	chr16(-):30613881-30622096	UCSC	zinc finger protein 689	FLJ90415	115509	ENSG00000156853	6.77	6.73
GSHG0011839	BRD7	up	1.13	0.11	chr16(-):50352929-50402862	UCSC	bromodomain containing 7	BP75 // CELTIX1	29117	ENSG00000166164	6.58	6.76
GSHG0011864	NUDT21	down	1.15	0.104	chr16(-):56463048-56485265	UCSC	nudix (nucleoside diphosphate linked moiety X)-type motif 21	CPSF5 // CFIM25	11051	ENSG00000167005	10.12	9.92
GSHG0011961	ZNF19 // ZNF23	up	1.01	0.903	chr16(-):71481505-71523254	UCSC	zinc finger protein 19 // zinc finger protein 23 (KOX 16)	ZNF359 // KOX12 // KOX16 // MGC51021 // Zfp612 // ZNF612	7567 // 7571	ENSG00000157429 // ENSG00000167377	7.02	7.04
GSHG0011973	ZFHX3	up	1.11	0.619	chr16(-):72737581-73092534	UCSC	zinc finger homeobox 3	ATBF1 // ZNF927	463	ENSG00000140836	7.41	7.55
GSHG0012028	TAF1C	up	1.08	0.407	chr16(-):84211453-84220676	UCSC	TATA box binding protein (TBP)-associated factor, RNA polymerase I, C, 110kDa	MGC:39976 // SL1 // TAFI110 // TAFI95	9013	ENSG00000103168	8.14	8.24
GSHG0012088	CHMP1A	up	1.14	0.119	chr16(-):89710834-89724253	UCSC	chromatin modifying protein 1A	PCOLN3 // PRSM1 // CHMP1 // KIAA0047 // Vps46A	5119	ENSG00000131165	8.51	8.71
GSHG0012145	ARRB2	up	1.07	0.261	chr17(+):4613789-4624794	UCSC	arrestin, beta 2	ARR2 // BARR2 // DKFZp686L0365	409	ENSG00000141480	8.05	8.15
GSHG0012146	MED11	up	1.04	0.585	chr17(+):4634708-4636891	UCSC	mediator complex subunit 11	HSPC296 // MGC88387	400569	ENSG00000161920	7.3	7.36
GSHG0012196	POLR2A	down	1	0.975	chr17(+):7387675-7417935	UCSC	polymerase (RNA) II (DNA directed) polypeptide A, 220kDa	POLR2 // POLRA // RPB1	5430	ENSG00000181222	9.76	9.76
GSHG0012206	KDM6B	up	1.08	0.388	chr17(+):7743228-7758118	UCSC	lysine (K)-specific demethylase 6B	JMJD3 // KIAA0346	23135	ENSG00000132510	7.34	7.45
GSHG0012210	CHD3	down	1.07	0.499	chr17(+):7783688-7816075	UCSC	chromodomain helicase DNA binding protein 3	Mi-2a // Mi2-ALPHA // ZFH	1107	ENSG00000170004	8.39	8.3
GSHG0012248	TBC1D26 // ZNF286A	down	1.35	0.143	chr17(+):15602891-15649479	UCSC	TBC1 domain family, member 26 // zinc finger protein 286A	ZNF286 // KIAA1874 // MGC51025	353149 // 57335	ENSG00000187607 // ENSG00000214946	7.03	6.6
GSHG0012255	UBB	down	1.19	0.0452	chr17(+):16284107-16286058	UCSC	ubiquitin B	FLJ25987 // MGC8385	7314	ENSG00000170315	7	6.75
GSHG0012266	MED9	up	1.14	0.346	chr17(+):17380300-17396534	UCSC	mediator complex subunit 9	FLJ10193 // MED25	55090	ENSG00000141026	6.5	6.69
GSHG0012269	RAI1	up	1.11	0.259	chr17(+):17584787-17714773	UCSC	retinoic acid induced 1	SMCR // DKFZP434A139 // KIAA1820 // MGC12824 // SMS	10743	ENSG00000108557	7.22	7.37
GSHG0012319	MAP2K3	down	1.11	0.307	chr17(+):21187968-21218530	UCSC	mitogen-activated protein kinase kinase 3	PRKMK3 // MAPKK3 // MEK3 // MKK3	5606	ENSG00000034152	7.3	7.15
GSHG0012346	SUPT6H	down	1.07	0.356	chr17(+):26989215-27029248	UCSC	suppressor of Ty 6 homolog (S. cerevisiae)	KIAA0162 // SPT6H	6830	ENSG00000109111	9.33	9.23
GSHG0012384	SUZ12	down	1.05	0.691	chr17(+):30264044-30328057	UCSC	suppressor of zeste 12 homolog (Drosophila)	CHET9 // JJAZ1 // KIAA0160	23512	ENSG00000178691	8.97	8.9
GSHG0012389	ZNF207	down	1.02	0.813	chr17(+):30677153-30707975	UCSC	zinc finger protein 207	---	7756	ENSG00000010244	9.23	9.2
GSHG0012424	ZNHIT3	up	1.18	0.0849	chr17(+):34842471-34855154	UCSC	zinc finger, HIT-type containing 3	TRIP3	9326	ENSG00000108278	7.81	8.05
GSHG0012430	AATF	down	1.17	0.0134	chr17(+):35306175-35414170	UCSC	apoptosis antagonizing transcription factor	BFR2 // CHE-1 // CHE1 // DED	26574	ENSG00000108270	9.6	9.37
GSHG0012432	TADA2A	down	1.05	0.612	chr17(+):35766977-35838370	UCSC	transcriptional adaptor 2A	TADA2L // ADA2 // ADA2A // hADA2	6871	ENSG00000108264	7.04	6.97
GSHG0012443	MLLT6	up	1.22	0.53	chr17(+):36861792-36886031	UCSC	"myeloid/lymphoid or mixed-lineage leukemia (trithorax homolog, Drosophila); translocated to, 6"	AF17 // FLJ23480	4302	ENSG00000108292	7.16	7.45
GSHG0012470	THRA	up	1.14	0.318	chr17(+):38218163-38250118	UCSC	thyroid hormone receptor, alpha (erythroblastic leukemia viral (v-erb-a) oncogene homolog, avian)	ERBA1 // THRA1 // THRA2 // AR7 // EAR-7.1/EAR-7.2 // ERBA // NR1A1 // THRA3	7067	ENSG00000126351	8.02	8.21
GSHG0012477	CDC6	up	1.04	0.785	chr17(+):38444131-38459413	UCSC	cell division cycle 6 homolog (S. cerevisiae)	CDC18L	990	ENSG00000094804	8.07	8.13
GSHG0012478	RARA	up	1.4	0.0753	chr17(+):38465423-38566941	UCSC	retinoic acid receptor, alpha	NR1B1 // RAR	5914	ENSG00000131759	7.44	7.93
GSHG0012511	MLX	up	1.01	0.965	chr17(+):40719078-40725257	UCSC	MAX-like protein X	TCFL4 // bHLHd13 // MAD7 // MXD7	6945	ENSG00000108788	9.19	9.2
GSHG0012559	HEXIM1	down	1.01	0.933	chr17(+):43224684-43229468	UCSC	hexamethylene bis-acetamide inducible 1	CLP-1 // EDG1 // HIS1 // MAQ1	10614	ENSG00000186834	8.44	8.42
GSHG0012560	HEXIM2	up	1.06	0.614	chr17(+):43238264-43247406	UCSC	hexamthylene bis-acetamide inducible 2	FLJ32384	124790	ENSG00000168517	6.72	6.81
GSHG0012593	SP2	down	1.04	0.733	chr17(+):45973516-46008712	UCSC	Sp2 transcription factor	KIAA0048	6668	ENSG00000167182	7.5	7.45
GSHG0012597	NFE2L1	down	1.08	0.507	chr17(+):46125686-46138906	UCSC	nuclear factor (erythroid-derived 2)-like 1	TCF11 // FLJ00380 // LCR-F1 // NRF1	4779	ENSG00000082641	9.25	9.14
GSHG0012619	MYST2	up	1.03	0.77	chr17(+):47865981-47906456	UCSC	MYST histone acetyltransferase 2	MYST2 // HBO1 // HBOA // ZC2HC7	11143	ENSG00000136504	8.12	8.16
GSHG0012623	DLX4	up	1.47	0.0314	chr17(+):48046556-48052323	UCSC	distal-less homeobox 4	DLX7 // DLX9 // BP1 // DLX8	1748	ENSG00000108813	7.11	7.66
GSHG0012648	NME1 // NME1-NME2 // NME2	up	1.04	0.327	chr17(+):49230897-49249104	UCSC	non-metastatic cells 1, protein (NM23A) expressed in // NME1-NME2 readthrough // non-metastatic cells 2, protein (NM23B) expressed in	NDPKA // NDPKB // NM23 // NM23-H1 // NM23-H2 // NM23-LV // NMELV	4830 // 4831 // 654364	ENSG00000011052 // ENSG00000239672 // ENSG00000243678	10.87	10.92
GSHG0012658	HLF	down	1.21	0.192	chr17(+):53342321-53402426	UCSC	hepatic leukemia factor	MGC33822	3131	ENSG00000108924	6.36	6.09
GSHG0012734	PSMC5	up	1.08	0.551	chr17(+):61904770-61910246	UCSC	proteasome (prosome, macropain) 26S subunit, ATPase, 5	p45 // p45/SUG // S8 // SUG-1 // SUG1 // TBP10 // TRIP1	5705	ENSG00000087191	9.32	9.43
GSHG0012752	BPTF	down	1.09	0.506	chr17(+):65821637-65980498	UCSC	bromodomain PHD finger transcription factor	FALZ // FAC1 // NURF301	2186	ENSG00000171634	9.43	9.31
GSHG0012767	PRKAR1A	down	1.03	0.827	chr17(+):66409764-66547460	UCSC	protein kinase, cAMP-dependent, regulatory, type I, alpha (tissue specific extinguisher 1)	PRKAR1 // TSE1 // CNC1	5573	ENSG00000108946	10.96	10.91
GSHG0012778	SOX9	down	1.02	0.898	chr17(+):70117161-70122561	UCSC	SRY (sex determining region Y)-box 9	CMD1 // CMPD1 // SRA1	6662	ENSG00000125398	9.81	9.79
GSHG0012836	SPHK1	down	1.12	0.412	chr17(+):74372742-74383941	UCSC	sphingosine kinase 1	SPHK	8877	ENSG00000176170	6.71	6.55
GSHG0012878	CBX2	up	1.19	0.0705	chr17(+):77751962-77761449	UCSC	chromobox homolog 2	CDCA6 // MGC10561	84733	ENSG00000173894	6.83	7.08
GSHG0012906	MRPL12 // SLC25A10	up	1.01	0.955	chr17(+):79670394-79688046	UCSC	"mitochondrial ribosomal protein L12 // solute carrier family 25 (mitochondrial carrier; dicarboxylate transporter), member 10"	DIC // RPML12 // MRPL7 // MRPL7/L12	1468 // 6182	ENSG00000183048 // ENSG00000262814	7.63	7.64
GSHG0012927	FOXK2	up	1.04	0.369	chr17(+):80477591-80562483	UCSC	forkhead box K2	ILF // ILF1	3607	ENSG00000141568	9.79	9.84
GSHG0012956	CRK	up	1.03	0.767	chr17(-):1324647-1359561	UCSC	v-crk sarcoma virus CT10 oncogene homolog (avian)	---	1398	ENSG00000167193	8.25	8.28
GSHG0012980	MNT	up	1.2	0.407	chr17(-):2287355-2304354	UCSC	MAX binding protein	bHLHd3 // MAD6 // MXD6 // ROX	4335	ENSG00000070444	7.92	8.19
GSHG0013006	MYBBP1A	up	1.18	0.372	chr17(-):4442192-4458681	UCSC	MYB binding protein (P160) 1a	FLJ37886 // P160 // PAP2	10514	ENSG00000132382	7.38	7.62
GSHG0013015	PFN1	down	1.09	0.144	chr17(-):4848945-4852381	UCSC	profilin 1	---	5216	ENSG00000108518	11.57	11.44
GSHG0013017	CAMTA2	up	1.04	0.453	chr17(-):4871287-4890960	UCSC	calmodulin binding transcription activator 2	KIAA0909	23125	ENSG00000108509	7.76	7.81
GSHG0013020	ZNF232	up	1.01	0.881	chr17(-):5009029-5026411	UCSC	zinc finger protein 232	ZSCAN11	7775	ENSG00000167840	6.82	6.84
GSHG0013043	DVL2	up	1.06	0.491	chr17(-):7128591-7137864	UCSC	dishevelled, dsh homolog 2 (Drosophila)	---	1856	ENSG00000004975	7.79	7.87
GSHG0013049	GPS2 // NEURL4	up	1.1	0.216	chr17(-):7214643-7232652	UCSC	G protein pathway suppressor 2 // neuralized homolog 4 (Drosophila)	KIAA1787	2874 // 84461	ENSG00000132522 // ENSG00000215041	8.88	9.02
GSHG0013057	TP53	up	1.05	0.723	chr17(-):7565097-7597585	UCSC	tumor protein p53	LFS1 // p53	7157	ENSG00000141510	9.27	9.33
GSHG0013069	PER1	up	1.39	0.0117	chr17(-):8043788-8059678	UCSC	period homolog 1 (Drosophila)	PER // RIGUI	5187	ENSG00000179094	8.22	8.7
GSHG0013078	KRBA2	down	1.08	0.64	chr17(-):8271973-8280029	UCSC	KRAB-A domain containing 2	---	124751	ENSG00000184619	6.47	6.37
GSHG0013109	ZNF18	up	1.11	0.364	chr17(-):11880758-11900785	UCSC	zinc finger protein 18	HDSG1 // KOX11 // Zfp535 // ZKSCAN6 // ZNF535 // ZSCAN38	7566	ENSG00000154957	6.42	6.57
GSHG0013134	NCOR1	up	1.09	0.0909	chr17(-):15933410-16118874	UCSC	nuclear receptor corepressor 1	hCIT529I10 // hN-CoR // KIAA1047 // MGC104216 // N-CoR // TRAC1	9611	ENSG00000141027	7.61	7.74
GSHG0013154	SREBF1	down	1.05	0.517	chr17(-):17714664-17740325	UCSC	sterol regulatory element binding transcription factor 1	bHLHd1 // SREBP-1c // SREBP1	6720	ENSG00000072310	7.67	7.61
GSHG0013194	USP22	up	1.03	0.849	chr17(-):20902906-20947073	UCSC	ubiquitin specific peptidase 22	USP3L // KIAA1063	23326	ENSG00000124422	9.95	9.99
GSHG0013226	PHF12	down	1.02	0.357	chr17(-):27232271-27278789	UCSC	PHD finger protein 12	KIAA1523 // PF1	57649	ENSG00000109118	8.47	8.44
GSHG0013242	CRLF3	down	1.06	0.624	chr17(-):29109702-29151778	UCSC	cytokine receptor-like factor 3	CREME9 // CYTOR4	51379	ENSG00000176390	7.48	7.39
GSHG0013319	PCGF2	down	1.07	0.398	chr17(-):36890150-36904558	UCSC	polycomb group ring finger 2	RNF110 // ZNF144 // MEL-18	7703	ENSG00000056661	8.23	8.13
GSHG0013332	MED1	down	1.03	0.659	chr17(-):37560538-37607527	UCSC	mediator complex subunit 1	PPARBP // PPARGBP // TRIP2 // CRSP1 // CRSP200 // DRIP230 // PBP // RB18A // TRAP220	5469	ENSG00000125686	9.23	9.19
GSHG0013341	MED24	up	1.01	0.909	chr17(-):38175350-38210889	UCSC	mediator complex subunit 24	CRSP4 // THRAP4 // CRSP100 // DRIP100 // KIAA0130 // TRAP100	9862	ENSG00000008838	9.22	9.23
GSHG0013342	NR1D1	up	1.24	0.128	chr17(-):38245481-38256978	UCSC	nuclear receptor subfamily 1, group D, member 1	THRAL // ear-1 // hRev // Rev-ErbAalpha // THRA1	9572	ENSG00000126368	8.82	9.13
GSHG0013349	TOP2A	down	1.29	0.486	chr17(-):38544773-38574202	UCSC	topoisomerase (DNA) II alpha 170kDa	TOP2	7153	ENSG00000131747	8.3	7.93
GSHG0013359	KRT222 // SMARCE1	down	1.04	0.71	chr17(-):38783982-38821416	UCSC	keratin 222 // SWI/SNF related, matrix associated, actin dependent regulator of chromatin, subfamily e, member 1	KRT222P // BAF57 // KA21 // MGC45562	125113 // 6605	ENSG00000073584 // ENSG00000213424	9.76	9.7
GSHG0013413	KAT2A	up	1.04	0.715	chr17(-):40265129-40273382	UCSC	K(lysine) acetyltransferase 2A	GCN5L2 // GCN5 // PCAF-b	2648	ENSG00000108773	7.54	7.61
GSHG0013420	STAT3	up	1.15	0.0884	chr17(-):40465339-40540586	UCSC	signal transducer and activator of transcription 3 (acute-phase response factor)	APRF	6774	ENSG00000168610	8.81	9.02
GSHG0013424	PSMC3IP	down	1.19	0.437	chr17(-):40724329-40729855	UCSC	PSMC3 interacting protein	GT198 // HUMGT198A // TBPIP	29893	ENSG00000131470	7.06	6.81
GSHG0013437	BRCA1	down	1.1	0.757	chr17(-):41196313-41322420	UCSC	breast cancer 1, early onset	BRCC1 // PPP1R53 // RNF53	672	ENSG00000012048	7.12	6.99
GSHG0013442	ETV4	up	1.03	0.88	chr17(-):41605211-41623800	UCSC	ets variant 4	E1A-F // E1AF	2118	ENSG00000175832	8.69	8.74
GSHG0013453	HDAC5	up	1.14	0.0413	chr17(-):42154121-42201014	UCSC	histone deacetylase 5	FLJ90614 // KIAA0600 // NY-CO-9	10014	ENSG00000108840	7.67	7.86
GSHG0013456	ATXN7L3	down	1.06	0.502	chr17(-):42269174-42277453	UCSC	ataxin 7-like 3	DKFZp761G2113	56970	ENSG00000087152	7.34	7.26
GSHG0013457	UBTF	up	1.03	0.695	chr17(-):42282402-42298994	UCSC	upstream binding transcription factor, RNA polymerase I	NOR-90 // UBF	7343	ENSG00000108312	8.28	8.32
GSHG0013524	CBX1	up	1.14	0.339	chr17(-):46147415-46178883	UCSC	chromobox homolog 1	CBX // HP1-BETA // HP1Hs-beta // M31 // MOD1	10951	ENSG00000108468	9.86	10.05
GSHG0013525	SKAP1	down	1.04	0.603	chr17(-):46210802-46507637	UCSC	src kinase associated phosphoprotein 1	SCAP1 // SKAP55	8631	ENSG00000141293	6.72	6.66
GSHG0013529	HOXB3	up	1.08	0.345	chr17(-):46626232-46667603	UCSC	homeobox B3	HOX2 // HOX2G	3213	ENSG00000120093	7.48	7.59
GSHG0013532	HOXB5	down	1.16	0.353	chr17(-):46668620-46671323	UCSC	homeobox B5	HOX2 // HOX2A	3215	ENSG00000120075	7.14	6.93
GSHG0013533	HOXB6	down	1.1	0.376	chr17(-):46673096-46682354	UCSC	homeobox B6	HOX2 // HOX2B	3216	ENSG00000108511	7.12	6.98
GSHG0013534	HOXB7	down	1.02	0.755	chr17(-):46684597-46688383	UCSC	homeobox B7	HOX2 // HOX2C	3217	ENSG00000120087	8.82	8.8
GSHG0013535	HOXB8	down	1.15	0.493	chr17(-):46689709-46692301	UCSC	homeobox B8	HOX2 // HOX2D	3218	ENSG00000120068	6.58	6.38
GSHG0013538	HOXB13	up	1.09	0.536	chr17(-):46802129-46806120	UCSC	homeobox B13	---	10481	ENSG00000159184	6.86	6.98
GSHG0013540	SNF8	up	1.05	0.438	chr17(-):47007461-47022168	UCSC	SNF8, ESCRT-II complex subunit, homolog (S. cerevisiae)	Dot3 // EAP30 // VPS22	11267	ENSG00000159210	8.42	8.5
GSHG0013546	PHB	down	1	0.968	chr17(-):47481411-47492267	UCSC	prohibitin	PHB1	5245	ENSG00000167085	11.69	11.68
GSHG0013569	TOB1	up	1.05	0.734	chr17(-):48939595-48945339	UCSC	transducer of ERBB2, 1	TROB1 // TOB // TROB	10140	ENSG00000141232	9.94	10.01
GSHG0013587	TRIM25	up	1.04	0.637	chr17(-):54965270-54991409	UCSC	tripartite motif-containing 25	ZNF147 // EFP // RNF147	7706	ENSG00000121060	9.73	9.8
GSHG0013594	VEZF1	down	1.13	0.0465	chr17(-):56048910-56065615	UCSC	vascular endothelial zinc finger 1	ZNF161 // DB1	7716	ENSG00000136451	8.85	8.67
GSHG0013597	SRSF1 // SRSF1	up	1.06	0.59	chr17(-):56078282-56084707	UCSC	serine/arginine-rich splicing factor 1 // serine/arginine-rich splicing factor 1	SFRS1 // ASF // MGC5228 // SF2 // SF2p33 // SRp30a	6426	ENSG00000136450	10.42	10.5
GSHG0013603	SUPT4H1	down	1.11	0.068	chr17(-):56422536-56429599	UCSC	suppressor of Ty 4 homolog 1 (S. cerevisiae)	SUPT4H // SPT4H	6827	ENSG00000213246	9.17	9.02
GSHG0013630	BRIP1	down	1.02	0.76	chr17(-):59756547-59940920	UCSC	BRCA1 interacting protein C-terminal helicase 1	BACH1 // FANCJ // OF	83990	ENSG00000136492	7.45	7.42
GSHG0013632	MED13	down	1.12	0.411	chr17(-):60019966-60142643	UCSC	mediator complex subunit 13	THRAP1 // KIAA0593 // TRAP240	9969	ENSG00000108510	10.34	10.18
GSHG0013645	SMARCD2	up	1.05	0.399	chr17(-):61909441-61920351	UCSC	SWI/SNF related, matrix associated, actin dependent regulator of chromatin, subfamily d, member 2	BAF60B // CRACD2 // PRO2451 // Rsc6p	6603	ENSG00000108604	8.65	8.73
GSHG0013661	DDX5	up	1.05	0.355	chr17(-):62494372-62502484	UCSC	DEAD (Asp-Glu-Ala-Asp) box polypeptide 5	G17P1 // HLR1 // p68	1655	ENSG00000108654	10.95	11.02
GSHG0013763	SRSF2	up	1.06	0.298	chr17(-):74730199-74733493	UCSC	serine/arginine-rich splicing factor 2	MIRN636 // SFRS2 // hsa-mir-636 // PR264 // SC-35 // SC35 // SFRS2A	6427 // 693221	ENSG00000161547 // ENSG00000207556	10.68	10.77
GSHG0013790	CBX4	down	1.04	0.782	chr17(-):77806955-77813231	UCSC	chromobox homolog 4	hPC2 // NBP16 // PC2	8535	ENSG00000141582	8.92	8.86
GSHG0013828	THOC4	up	1.03	0.707	chr17(-):79845711-79849462	UCSC	THO complex 4	THOC4 // ALY // ALY/REF // BEF // REF	10189	ENSG00000183684	9.69	9.73
GSHG0013831	SIRT7	up	1.07	0.631	chr17(-):79869815-79876058	UCSC	sirtuin 7	---	51547	ENSG00000187531	7.18	7.28
GSHG0013833	MAFG	up	1.1	0.543	chr17(-):79876145-79885587	UCSC	v-maf musculoaponeurotic fibrosarcoma oncogene homolog G (avian)	MGC13090 // MGC20149	4097	ENSG00000197063	6.76	6.9
GSHG0013869	TYMS	down	1.02	0.911	chr18(+):657604-673499	UCSC	thymidylate synthetase	TS // HsT422 // TMS // Tsase	7298	ENSG00000176890	8.7	8.66
GSHG0013880	TGIF1	down	1.17	0.125	chr18(+):3411925-3458404	UCSC	TGFB-induced factor homeobox 1	HPE4 // TGIF	7050	ENSG00000177426	10.16	9.92
GSHG0013945	RNMT	up	1.28	0.0524	chr18(+):13726666-13764554	UCSC	RNA (guanine-7-) methyltransferase	RG7MT1	8731	ENSG00000101654	7.78	8.14
GSHG0013958	GATA6	down	1.14	0.312	chr18(+):19749404-19782491	UCSC	GATA binding protein 6	---	2627	ENSG00000141448	7.65	7.46
GSHG0013959	RBBP8	down	1.1	0.158	chr18(+):20513295-20606447	UCSC	retinoblastoma binding protein 8	SCKL2 // COM1 // CtIP // RIM	5932	ENSG00000101773	8.47	8.33
GSHG0013973	TAF4B	up	1.22	0.149	chr18(+):23806409-23971647	UCSC	TAF4b RNA polymerase II, TATA box binding protein (TBP)-associated factor, 105kDa	TAF2C2 // TAFII105	6875	ENSG00000141384	7.72	8
GSHG0013998	ZNF397	up	1.01	0.98	chr18(+):32820994-32981282	UCSC	zinc finger protein 397	ZNF47 // MGC13250 // ZSCAN15	84307	ENSG00000186812	7	7.01
GSHG0014006	ELP2	down	1.1	0.285	chr18(+):33709837-33754686	UCSC	elongation protein 2 homolog (S. cerevisiae)	STATIP1 // FLJ10879 // StIP	55250	ENSG00000134759	7.76	7.62
GSHG0014050	ELAC1 // SMAD4	down	1.18	0.392	chr18(+):48494387-48611409	UCSC	elaC homolog 1 (E. coli) // SMAD family member 4	MADH4 // D29 // DPC4	4089 // 55520	ENSG00000141642 // ENSG00000141646	6.85	6.62
GSHG0014077	MALT1	down	1.26	0.166	chr18(+):56338618-56417371	UCSC	mucosa associated lymphoid tissue lymphoma translocation gene 1	MLT	10892	ENSG00000172175	8.52	8.19
GSHG0014124	TSHZ1	up	1.08	0.671	chr18(+):72922710-73001911	UCSC	teashirt zinc finger homeobox 1	SDCCAG33 // NY-CO-33 // TSH1	10194	ENSG00000179981	7.4	7.52
GSHG0014130	ZNF236	up	1.15	0.147	chr18(+):74534563-74682680	UCSC	zinc finger protein 236	---	7776	ENSG00000130856	6.81	7.02
GSHG0014139	NFATC1	down	1.04	0.411	chr18(+):77155772-77289323	UCSC	nuclear factor of activated T-cells, cytoplasmic, calcineurin-dependent 1	NF-ATC // NFAT2 // NFATc	4772	ENSG00000131196	6.71	6.66
GSHG0014143	CTDP1	up	1.02	0.903	chr18(+):77439801-77514510	UCSC	CTD (carboxy-terminal domain, RNA polymerase II, polypeptide A) phosphatase, subunit 1	FCP1	9150	ENSG00000060069	7.35	7.38
GSHG0014148	ADNP2	down	1.07	0.713	chr18(+):77866915-77898226	UCSC	ADNP homeobox 2	ZNF508 // KIAA0863	22850	ENSG00000101544	8.3	8.2
GSHG0014151	THOC1	down	1.07	0.454	chr18(-):214520-268059	UCSC	THO complex 1	HPR1 // P84	9984	ENSG00000079134	8.61	8.51
GSHG0014161	LPIN2	down	1.02	0.816	chr18(-):2916994-3011945	UCSC	lipin 2	KIAA0249	9663	ENSG00000101577	6.87	6.84
GSHG0014172	ZFP161	up	1.15	0.444	chr18(-):5289019-5297052	UCSC	zinc finger protein 161 homolog (mouse)	ZFP161 // ZNF478	7541	ENSG00000198081	7.03	7.23
GSHG0014229	SS18	down	1.08	0.168	chr18(-):23596217-23671164	UCSC	synovial sarcoma translocation, chromosome 18	SSXT // SYT	6760	ENSG00000141380	9.59	9.48
GSHG0014254	ZSCAN30	up	1.11	0.374	chr18(-):32831022-32870209	UCSC	zinc finger and SCAN domain containing 30	ZNF397OS // ZNF917	100101467	ENSG00000186814	6.05	6.2
GSHG0014256	ZNF24	up	1.11	0.415	chr18(-):32912178-32924426	UCSC	zinc finger protein 24	ZNF191 // KOX17 // Zfp191 // ZSCAN3	7572	ENSG00000172466	7.55	7.7
GSHG0014285	PIAS2	up	1.11	0.0877	chr18(-):44390022-44500123	UCSC	protein inhibitor of activated STAT, 2	miz // PIASX-ALPHA // PIASX-BETA // ZMIZ4	9063	ENSG00000078043	8.62	8.78
GSHG0014293	SMAD2	down	1.01	0.864	chr18(-):45359466-45457517	UCSC	SMAD family member 2	MADH2 // JV18-1 // MADR2	4087	ENSG00000175387	8.76	8.75
GSHG0014307	MBD1	up	1.17	0.155	chr18(-):47793256-47808145	UCSC	methyl-CpG binding domain protein 1	CXXC3 // PCM1	4152	ENSG00000141644	6.95	7.18
GSHG0014308	CXXC1	down	1.11	0.303	chr18(-):47808715-47814692	UCSC	CXXC finger protein 1	CFP1 // CGBP // hCGBP // HsT2645 // PCCX1 // PHF18 // SPP1 // ZCGPC1	30827	ENSG00000154832	7.97	7.82
GSHG0014403	FSTL3	up	1.19	0.31	chr19(+):676389-683393	UCSC	follistatin-like 3 (secreted glycoprotein)	FLRG // FSRP	10272	ENSG00000070404	7.56	7.81
GSHG0014412	ARID3A	up	1.1	0.536	chr19(+):926037-972807	UCSC	AT rich interactive domain 3A (BRIGHT-like)	DRIL1 // BRIGHT	1820	ENSG00000116017	7.76	7.9
GSHG0014453	ZNF554	up	1.16	0.447	chr19(+):2819872-2836733	UCSC	zinc finger protein 554	FLJ34817	115196	ENSG00000172006	6.43	6.64
GSHG0014456	ZNF57	up	1.1	0.281	chr19(+):2900896-2918467	UCSC	zinc finger protein 57	ZNF424	126295	ENSG00000171970	7.5	7.63
GSHG0014464	NFIC	up	1.09	0.213	chr19(+):3359561-3469215	UCSC	nuclear factor I/C (CCAAT-binding transcription factor)	NFI // CTF // CTF5 // NF-I	4782	ENSG00000141905	9.31	9.44
GSHG0014466	HMG20B	up	1.14	0.118	chr19(+):3572943-3579081	UCSC	high-mobility group 20B	BRAF25 // BRAF35 // HMGX2 // HMGXB2 // SMARCE1r // SOXL	10362	ENSG00000064961	8	8.18
GSHG0014473	PIAS4	down	1.02	0.803	chr19(+):4007745-4039383	UCSC	protein inhibitor of activated STAT, 4	FLJ12419 // Piasg // PIASY // ZMIZ6	51588	ENSG00000105229	7.44	7.42
GSHG0014489	UHRF1	down	1.01	0.924	chr19(+):4903092-4962164	UCSC	ubiquitin-like with PHD and ring finger domains 1	FLJ21925 // ICBP90 // Np95 // RNF106	29128	ENSG00000034063	8.32	8.3
GSHG0014513	VAV1	up	1.13	0.476	chr19(+):6772679-6857375	UCSC	vav 1 guanine nucleotide exchange factor	VAV	7409	ENSG00000141968	6.9	7.08
GSHG0014517	ZNF557	up	1.1	0.504	chr19(+):7069455-7087979	UCSC	zinc finger protein 557	MGC4054	79230	ENSG00000130544	6.17	6.31
GSHG0014537	SNAPC2	up	1.01	0.952	chr19(+):7985194-7988136	UCSC	small nuclear RNA activating complex, polypeptide 2, 45kDa	PTFdelta // SNAP45	6618	ENSG00000104976	7.32	7.33
GSHG0014540	LASS4	up	1.21	0.395	chr19(+):8274217-8327305	UCSC	LAG1 homolog, ceramide synthase 4	LASS4 // FLJ12089 // Trh1	79603	ENSG00000090661	6.82	7.1
GSHG0014551	ZNF317	down	1.12	0.475	chr19(+):9251056-9274090	UCSC	zinc finger protein 317	---	57693	ENSG00000130803	8.09	7.93
GSHG0014568	ICAM1	up	1.24	0.257	chr19(+):10329394-10397294	UCSC	intercellular adhesion molecule 1	BB2 // CD54	3383	ENSG00000090339	9.12	9.42
GSHG0014575	ILF3	down	1.07	0.375	chr19(+):10764937-10803093	UCSC	interleukin enhancer binding factor 3, 90kDa	DRBP76 // MPHOSPH4 // MPP4 // NF90 // NFAR-1	3609	ENSG00000129351	9.77	9.67
GSHG0014579	CARM1	down	1.06	0.395	chr19(+):10982253-11033744	UCSC	coactivator-associated arginine methyltransferase 1	PRMT4	10498	ENSG00000142453	9.35	9.26
GSHG0014581	SMARCA4	up	1.11	0.387	chr19(+):11060740-11172958	UCSC	SWI/SNF related, matrix associated, actin dependent regulator of chromatin, subfamily a, member 4	SNF2L4 // BAF190 // BRG1 // FLJ39786 // hSNF2b // SNF2 // SNF2-BETA // SNF2LB // SWI2	6597	ENSG00000127616	8.52	8.67
GSHG0014592	ZNF627	up	1.08	0.785	chr19(+):11708235-11729974	UCSC	zinc finger protein 627	FLJ90365	199692	ENSG00000198551	6.35	6.46
GSHG0014596	ZNF440	down	1.27	0.104	chr19(+):11925107-11946016	UCSC	zinc finger protein 440	FLJ37933	126070	ENSG00000171295	6.39	6.05
GSHG0014615	JUNB	up	1.7	0.000497	chr19(+):12902308-12904127	UCSC	jun B proto-oncogene	---	3726	ENSG00000171223	9.66	10.42
GSHG0014619	CALR	down	1.07	0.204	chr19(+):13049414-13055304	UCSC	calreticulin	cC1qR // CRT // FLJ26680 // RO // SSA	811	ENSG00000179218	11.01	10.92
GSHG0014622	NFIX	down	1.06	0.216	chr19(+):13106584-13209588	UCSC	nuclear factor I/X (CCAAT-binding transcription factor)	NF1A	4784	ENSG00000008441	9.28	9.19
GSHG0014642	PKN1	down	1.08	0.388	chr19(+):14544135-14582681	UCSC	protein kinase N1	PRKCL1 // DBK // MGC46204 // PAK1 // PKN // PRK1	5585	ENSG00000123143	7.87	7.76
GSHG0014672	KLF2	up	1.57	0.0346	chr19(+):16435637-16438683	UCSC	Kruppel-like factor 2 (lung)	LKLF	10365	ENSG00000127528	6.58	7.23
GSHG0014680	SIN3B	up	1.18	0.186	chr19(+):16940209-16991164	UCSC	SIN3 homolog B, transcription regulator (yeast)	KIAA0700	23309	ENSG00000127511	7.16	7.4
GSHG0014715	UBA52	up	1.02	0.497	chr19(+):18682614-18688269	UCSC	ubiquitin A-52 residue ribosomal protein fusion product 1	CEP52 // HUBCEP52 // L40 // MGC126879 // MGC126881 // MGC57125 // RPL40	7311	ENSG00000221983	11.95	11.99
GSHG0014720	CRTC1	up	1.06	0.634	chr19(+):18794425-18893142	UCSC	CREB regulated transcription coactivator 1	MECT1 // FLJ14027 // KIAA0616 // TORC1	23373	ENSG00000105662	7.46	7.54
GSHG0014727	RFXANK	up	1.01	0.958	chr19(+):19303008-19312677	UCSC	regulatory factor X-associated ankyrin-containing protein	ANKRA1 // BLS // F14150_1 // MGC138628 // RFX-B	8625	ENSG00000064490	7.33	7.34
GSHG0014730	GATAD2A	up	1.02	0.869	chr19(+):19496642-19619740	UCSC	GATA zinc finger domain containing 2A	p66alpha	54815	ENSG00000167491	7.88	7.91
GSHG0014736	ZNF101	up	1.18	0.0504	chr19(+):19779605-19791761	UCSC	zinc finger protein 101	DKFZp570I0164 // HZF12	94039	ENSG00000181896	6.71	6.95
GSHG0014751	ZNF431	down	1.06	0.73	chr19(+):21324827-21370232	UCSC	zinc finger protein 431	KIAA1969	170959	ENSG00000196705	8.15	8.06
GSHG0014777	CCNE1	up	1.16	0.257	chr19(+):30302901-30315219	UCSC	cyclin E1	CCNE	898	ENSG00000105173	7.34	7.55
GSHG0014779	C19orf2	down	1.16	0.254	chr19(+):30414551-30507519	UCSC	chromosome 19 open reading frame 2	C19orf2 // FLJ10575 // NNX3 // PPP1R19 // RMP // URI	8725	ENSG00000105176	9.24	9.03
GSHG0014795	CEBPG	down	1.28	0.463	chr19(+):33864236-33873591	UCSC	CCAAT/enhancer binding protein (C/EBP), gamma	GPE1BP // IG/EBP-1	1054	ENSG00000153879	8.22	7.87
GSHG0014857	ZNF146	down	1.16	0.0972	chr19(+):36705504-36729673	UCSC	zinc finger protein 146	OZF	7705	ENSG00000167635	9.65	9.44
GSHG0014900	NFKBIB	up	1.16	0.242	chr19(+):39390340-39399541	UCSC	nuclear factor of kappa light polypeptide gene enhancer in B-cells inhibitor, beta	IKBB // TRIP9	4793	ENSG00000104825	7.32	7.53
GSHG0014914	SUPT5H	down	1.07	0.36	chr19(+):39936186-39967310	UCSC	suppressor of Ty 5 homolog (S. cerevisiae)	FLJ34157 // SPT5 // SPT5H	6829	ENSG00000196235	8.55	8.46
GSHG0014927	MAP3K10	down	1.07	0.531	chr19(+):40697651-40721486	UCSC	mitogen-activated protein kinase kinase kinase 10	MLK2 // MEKK10 // MST	4294	ENSG00000130758	6.69	6.59
GSHG0014975	ZNF283	up	1.33	0.00192	chr19(+):44331444-44353307	UCSC	zinc finger protein 283	---	284349	ENSG00000167637	5.61	6.03
GSHG0014982	ZNF224	down	1.15	0.328	chr19(+):44598482-44612919	UCSC	zinc finger protein 224	ZNF255 // ZNF27 // BMZF-2 // KOX22	7767	ENSG00000267680	6.79	6.59
GSHG0014985	ZNF226	down	1.03	0.785	chr19(+):44669215-44681836	UCSC	zinc finger protein 226	---	7769	ENSG00000167380	6.48	6.43
GSHG0014986	ZNF227	down	1.07	0.515	chr19(+):44716681-44741420	UCSC	zinc finger protein 227	---	7770	ENSG00000131115	6.52	6.42
GSHG0014994	BCL3	up	1.37	0.21	chr19(+):45250962-45263301	UCSC	B-cell CLL/lymphoma 3	BCL4 // D19S37	602	ENSG00000069399	7.44	7.89
GSHG0015006	RELB	up	1.25	0.429	chr19(+):45504690-45541456	UCSC	v-rel reticuloendotheliosis viral oncogene homolog B	REL-B	5971	ENSG00000104856	7.08	7.4
GSHG0015017	CD3EAP	up	1.12	0.379	chr19(+):45909467-45914024	UCSC	CD3e molecule, epsilon associated protein	ASE-1 // CAST // PAF49	10849	ENSG00000117877	7.6	7.76
GSHG0015018	FOSB	up	2.64	1.7e-05	chr19(+):45971253-45978437	UCSC	FBJ murine osteosarcoma viral oncogene homolog B	AP-1 // DKFZp686C0818 // G0S3 // GOS3 // GOSB // MGC42291	2354	ENSG00000125740	7.87	9.27
GSHG0015043	GRLF1	down	1.09	0.526	chr19(+):47421928-47508323	UCSC	glucocorticoid receptor DNA binding factor 1	GRLF1 // GRF-1 // KIAA1722 // P190A // p190ARhoGAP // p190RhoGAP	2909	ENSG00000160007	9.67	9.55
GSHG0015062	ZNF114	down	1.08	0.333	chr19(+):48773352-48790863	UCSC	zinc finger protein 114	MGC17986	163071	ENSG00000178150	7.18	7.07
GSHG0015102	SCAF1	down	1.14	0.231	chr19(+):50145382-50161905	UCSC	SR-related CTD-associated factor 1	FLJ00034 // SR-A1	58506	ENSG00000126461	7.22	7.04
GSHG0015111	ATF5	down	1.06	0.607	chr19(+):50431959-50437193	UCSC	activating transcription factor 5	---	22809	ENSG00000169136	7.02	6.94
GSHG0015113	ZNF473	up	1.27	0.0049	chr19(+):50529212-50552036	UCSC	zinc finger protein 473	DKFZP434N043 // HZFP100 // KIAA1141	25888	ENSG00000142528	7.43	7.77
GSHG0015116	NR1H2	up	1.02	0.776	chr19(+):50832949-50886285	UCSC	nuclear receptor subfamily 1, group H, member 2	UNR // LXR-b // NER // NER-I // RIP15	7376	ENSG00000131408	7.7	7.73
GSHG0015135	ZNF175	down	1.01	0.972	chr19(+):52074531-52092993	UCSC	zinc finger protein 175	OTK18	7728	ENSG00000105497	6.64	6.63
GSHG0015145	ZNF766	up	1.25	0.12	chr19(+):52772823-52795977	UCSC	zinc finger protein 766	---	90321	ENSG00000196214	6.9	7.22
GSHG0015216	U2AF2	up	1.02	0.694	chr19(+):56165416-56186081	UCSC	U2 small nuclear RNA auxiliary factor 2	U2AF65	11338	ENSG00000063244	9.43	9.46
GSHG0015243	ZNF264	down	1.06	0.764	chr19(+):57702868-57734212	UCSC	zinc finger protein 264	KIAA0412	9422	ENSG00000083844	6.63	6.54
GSHG0015246	ZNF805	down	1.07	0.722	chr19(+):57751972-57774106	UCSC	zinc finger protein 805	---	390980	ENSG00000204524	7.15	7.05
GSHG0015247	ZNF460	down	1.38	0.00954	chr19(+):57791419-57805436	UCSC	zinc finger protein 460	ZNF272 // HZF8	10794	ENSG00000197714	8.26	7.79
GSHG0015249	ZNF543	up	1.04	0.783	chr19(+):57831865-57843701	UCSC	zinc finger protein 543	DKFZp434H055	125919	ENSG00000178229	7.17	7.22
GSHG0015254	ZNF749	down	1.06	0.461	chr19(+):57946693-57957191	UCSC	zinc finger protein 749	FLJ16360	388567	ENSG00000186230	7.22	7.13
GSHG0015264	ZNF586 // ZNF587 // ZNF776	up	1.15	0.369	chr19(+):58258164-58402968	UCSC	zinc finger protein 586 // zinc finger protein 587 // zinc finger protein 776	FLJ14710 // FLJ20070 // FLJ20813 // FLJ38288 // UBF-fl // ZF6	100293516 // 284309 // 54807 // 84914	ENSG00000083828 // ENSG00000152443 // ENSG00000198466	6.73	6.93
GSHG0015273	ZNF544	up	1.02	0.851	chr19(+):58740070-58775458	UCSC	zinc finger protein 544	AF020591	27300	ENSG00000198131	6.81	6.85
GSHG0015275	ZNF8	up	1.1	0.471	chr19(+):58790318-58827018	UCSC	zinc finger protein 8	HERV-K(HML6-1) // HF.18 // Zfp128	100507739 // 7554	ENSG00000083842 // ENSG00000142396	7.16	7.3
GSHG0015281	ZNF584	up	1.01	0.837	chr19(+):58920047-58929690	UCSC	zinc finger protein 584	FLJ39899	201514	ENSG00000171574	6.69	6.71
GSHG0015287	TRIM28	up	1.11	0.265	chr19(+):59055836-59062089	UCSC	tripartite motif-containing 28	KAP1 // RNF96 // TF1B // TIF1B	10155	ENSG00000130726	9.1	9.25
GSHG0015305	MED16	down	1.04	0.655	chr19(-):867961-893218	UCSC	mediator complex subunit 16	THRAP5 // DRIP92 // TRAP95	10025	ENSG00000175221	7.72	7.66
GSHG0015308	POLR2E	up	1.29	0.0175	chr19(-):1086578-1095391	UCSC	polymerase (RNA) II (DNA directed) polypeptide E, 25kDa	hRPB25 // hsRPB5 // RPABC1 // RPB5 // XAP4	5434	ENSG00000099817	9.05	9.42
GSHG0015309	SBNO2	up	1.22	0.191	chr19(-):1107634-1174282	UCSC	strawberry notch homolog 2 (Drosophila)	KIAA0963 // FLJ00173 // Sno // Stno	22904	ENSG00000064932	6.64	6.93
GSHG0015321	MBD3	up	1.05	0.402	chr19(-):1576671-1592760	UCSC	methyl-CpG binding domain protein 3	---	53615	ENSG00000071655	7.08	7.15
GSHG0015323	TCF3	down	1.03	0.605	chr19(-):1609289-1652328	UCSC	transcription factor 3 (E2A immunoglobulin enhancer binding factors E12/E47)	bHLHb21 // E2A // E47 // ITF1 // MGC129647 // MGC129648 // VDIR	6929	ENSG00000071564	8.85	8.8
GSHG0015353	ZNF77	down	1.18	0.322	chr19(-):2933217-2944969	UCSC	zinc finger protein 77	pT1	58492	ENSG00000175691	6.81	6.57
GSHG0015355	TLE2	up	1.01	0.935	chr19(-):2997637-3047633	UCSC	transducin-like enhancer of split 2 (E(sp1) homolog, Drosophila)	ESG // ESG2 // FLJ41188 // GRG2	7089	ENSG00000065717	7.43	7.46
GSHG0015356	AES	down	1.02	0.846	chr19(-):3052908-3063105	UCSC	amino-terminal enhancer of split	GRG5 // TLE5	166	ENSG00000104964	10.1	10.07
GSHG0015374	ZBTB7A	down	1.02	0.883	chr19(-):4045223-4066824	UCSC	zinc finger and BTB domain containing 7A	ZBTB7 // DKFZp547O146 // FBI-1 // LRF // pokemon // ZNF857A	51341	ENSG00000178951	7.91	7.87
GSHG0015376	SIRT6	down	1.16	0.351	chr19(-):4174106-4182596	UCSC	sirtuin 6	---	51548	ENSG00000077463	7.14	6.93
GSHG0015389	TICAM1	up	1.27	0.322	chr19(-):4815932-4831754	UCSC	toll-like receptor adaptor molecule 1	MGC35334 // PRVTIRB // TICAM-1 // TRIF	148022	ENSG00000127666	7.58	7.92
GSHG0015407	RFX2	up	1.16	0.295	chr19(-):5993175-6110664	UCSC	regulatory factor X, 2 (influences HLA class II expression)	FLJ14226	5990	ENSG00000087903	7.13	7.34
GSHG0015410	MLLT1 // MLLT1	up	1.08	0.306	chr19(-):6210393-6279959	UCSC	"myeloid/lymphoid or mixed-lineage leukemia (trithorax homolog, Drosophila); translocated to, 1 // myeloid/lymphoid or mixed-lineage leukemia (trithorax homolog, Drosophila); translocated to, 1"	ENL // LTG19 // YEATS1	4298	ENSG00000130382	8.04	8.16
GSHG0015416	GTF2F1	up	1.03	0.695	chr19(-):6379580-6393291	UCSC	general transcription factor IIF, polypeptide 1, 74kDa	BTF4 // RAP74 // TF2F1 // TFIIF	2962	ENSG00000125651	7.76	7.8
GSHG0015468	ZNF558	up	1.12	0.569	chr19(-):8920382-8942975	UCSC	zinc finger protein 558	FLJ30932	148156	ENSG00000167785	7.5	7.67
GSHG0015474	ZNF699	up	1.26	0.0439	chr19(-):9404951-9415802	UCSC	zinc finger protein 699	FLJ38144 // hang	374879	ENSG00000196110	6.38	6.72
GSHG0015475	ZNF266	down	1.02	0.854	chr19(-):9523102-9546254	UCSC	zinc finger protein 266	HZF1	10781	ENSG00000174652	7.39	7.36
GSHG0015482	ZNF562	up	1.05	0.807	chr19(-):9759363-9785776	UCSC	zinc finger protein 562	FLJ20079	54811	ENSG00000171466	7.19	7.26
GSHG0015490	DNMT1	down	1.06	0.53	chr19(-):10244021-10305812	UCSC	DNA (cytosine-5-)-methyltransferase 1	DNMT // CXXC9 // MCMT	1786	ENSG00000130816	9.71	9.62
GSHG0015493	FDX1L // ZGLP1	up	1.05	0.494	chr19(-):10415480-10426691	UCSC	ferredoxin 1-like // zinc finger, GATA-like protein 1	GATAD3 // GLP-1 // GLP1 // MGC19604	100125288 // 112812	ENSG00000167807 // ENSG00000220201 // ENSG00000267673	6.72	6.78
GSHG0015517	ECSIT	up	1.23	0.105	chr19(-):11616732-11639987	UCSC	ECSIT homolog (Drosophila)	SITPEC	51295	ENSG00000130159	6.38	6.68
GSHG0015520	ZNF823	down	1.12	0.387	chr19(-):11832081-11849791	UCSC	zinc finger protein 823	HSZFP36	55552	ENSG00000197933	7.2	7.03
GSHG0015534	ZNF490	up	1.08	0.552	chr19(-):12660826-12721623	UCSC	zinc finger protein 490	KIAA1198	57474	ENSG00000188033	7.44	7.55
GSHG0015579	NOTCH3	up	1.09	0.278	chr19(-):15270445-15311794	UCSC	notch 3	CADASIL // CASIL	4854	ENSG00000074181	6.78	6.91
GSHG0015581	BRD4	down	1.05	0.514	chr19(-):15348301-15443356	UCSC	bromodomain containing 4	CAP // HUNK1 // HUNKI // MCAP	23476	ENSG00000141867	8.19	8.13
GSHG0015606	NR2F6	up	1.09	0.314	chr19(-):17342693-17356209	UCSC	nuclear receptor subfamily 2, group F, member 6	ERBAL2 // EAR-2	2063	ENSG00000160113	6.97	7.09
GSHG0015625	JUND	up	1.11	0.18	chr19(-):18390504-18392466	UCSC	jun D proto-oncogene	AP-1	3727	ENSG00000130522	8.84	8.98
GSHG0015629	ELL	up	1.16	0.259	chr19(-):18553475-18632937	UCSC	elongation factor RNA polymerase II	C19orf17 // ELL1 // Men // PPP1R68	8178	ENSG00000105656	6.71	6.92
GSHG0015642	NR2C2AP	up	1.11	0.108	chr19(-):19312226-19314238	UCSC	nuclear receptor 2C2-associated protein	TRA16	126382	ENSG00000184162	7.79	7.94
GSHG0015653	ZNF14	down	1.14	0.532	chr19(-):19821277-19843921	UCSC	zinc finger protein 14	GIOT-4 // KOX6	7561	ENSG00000105708	6.14	5.95
GSHG0015669	ZNF100	down	1.2	0.348	chr19(-):21905567-21950430	UCSC	zinc finger protein 100	---	163227	ENSG00000197020	7.1	6.83
GSHG0015731	ZNF792	up	1.03	0.888	chr19(-):35447253-35454953	UCSC	zinc finger protein 792	FLJ38451	126375	ENSG00000180884	6.05	6.09
GSHG0015749	NFKBID	up	1.1	0.552	chr19(-):36378576-36393205	UCSC	nuclear factor of kappa light polypeptide gene enhancer in B-cells inhibitor, delta	IkappaBNS // TA-NFKBH	84807	ENSG00000167604	6.72	6.85
GSHG0015754	POLR2I	up	1.06	0.482	chr19(-):36604610-36606248	UCSC	polymerase (RNA) II (DNA directed) polypeptide I, 14.5kDa	hRPB14.5 // RPB9	5438	ENSG00000105258	8.08	8.16
GSHG0015800	SIRT2	up	1.05	0.494	chr19(-):39369195-39390502	UCSC	sirtuin 2	SIR2L	22933	ENSG00000068903	7.15	7.23
GSHG0015816	DYRK1B	up	1.07	0.51	chr19(-):40315990-40324841	UCSC	dual-specificity tyrosine-(Y)-phosphorylation regulated kinase 1B	MIRK	9149	ENSG00000105204	6.52	6.61
GSHG0015820	ZNF780B	down	1.17	0.0899	chr19(-):40534167-40562115	UCSC	zinc finger protein 780B	ZNF779	163131	ENSG00000128000	6.47	6.24
GSHG0015821	ZNF780A	down	1.05	0.824	chr19(-):40575055-40596845	UCSC	zinc finger protein 780A	ZNF780	284323	ENSG00000197782	6.46	6.4
GSHG0015825	AKT2	up	1.19	0.0341	chr19(-):40736224-40791302	UCSC	v-akt murine thymoma viral oncogene homolog 2	---	208	ENSG00000105221	8.85	9.1
GSHG0015842	TGFB1	up	1.15	0.393	chr19(-):41836228-41859838	UCSC	transforming growth factor, beta 1	DPD1 // TGFB // CED // TGFbeta	7040	ENSG00000105329	8.07	8.26
GSHG0015858	ERF	up	1.16	0.228	chr19(-):42751717-42759309	UCSC	Ets2 repressor factor	PE-2 // PE2	2077	ENSG00000105722	8.51	8.72
GSHG0015900	ZNF180	up	1.27	0.19	chr19(-):44978645-45004575	UCSC	zinc finger protein 180	HHZ168	7733	ENSG00000167384	7.22	7.56
GSHG0015910	ERCC2	up	1.13	0.258	chr19(-):45854649-45874176	UCSC	excision repair cross-complementing rodent repair deficiency, complementation group 2	XPD // EM9 // MAG // MGC102762 // MGC126218 // MGC126219	2068	ENSG00000104884	7.17	7.35
GSHG0015912	PPP1R13L	up	1.08	0.468	chr19(-):45882892-45909607	UCSC	protein phosphatase 1, regulatory (inhibitor) subunit 13 like	IASPP // RAI	10848	ENSG00000104881	8.17	8.28
GSHG0015944	PRKD2	up	1.03	0.775	chr19(-):47177291-47220384	UCSC	protein kinase D2	DKFZP586E0820 // HSPC187 // PKD2	25865	ENSG00000105287	7.42	7.46
GSHG0015973	DBP	up	1.2	0.115	chr19(-):49133287-49140807	UCSC	D site of albumin promoter (albumin D-box) binding protein	DABP	1628	ENSG00000105516	7.88	8.13
GSHG0015997	TEAD2	up	1.23	0.302	chr19(-):49843857-49865714	UCSC	TEA domain family member 2	ETF // TEF-4 // TEF4	8463	ENSG00000074219	6.97	7.26
GSHG0016005	IRF3	down	1.07	0.602	chr19(-):50162827-50169132	UCSC	interferon regulatory factor 3	---	3661	ENSG00000126456	7.4	7.3
GSHG0016064	ZNF577	down	1.43	0.039	chr19(-):52359057-52391229	UCSC	zinc finger protein 577	MGC4400	84765	ENSG00000161551	6.88	6.36
GSHG0016065	ZNF649	down	1.07	0.633	chr19(-):52392483-52408305	UCSC	zinc finger protein 649	FLJ12644	65251	ENSG00000198093	6.86	6.77
GSHG0016068	ZNF614	up	1.2	0.145	chr19(-):52516025-52531680	UCSC	zinc finger protein 614	FLJ21941	80110	ENSG00000142556	6.37	6.63
GSHG0016072	ZNF616	up	1.06	0.504	chr19(-):52617654-52643191	UCSC	zinc finger protein 616	MGC45556	90317	ENSG00000204611	6.38	6.46
GSHG0016076	ZNF83	down	1.09	0.341	chr19(-):53115620-53193834	UCSC	zinc finger protein 83	ZNF816B // FLJ11015 // HPF1	55769	ENSG00000167766	6.31	6.18
GSHG0016086	ZNF160	up	1.03	0.76	chr19(-):53569867-53606687	UCSC	zinc finger protein 160	F11 // FLJ00032 // HKr18 // HZF5 // KIAA1611 // KR18	90338	ENSG00000170949	7.64	7.69
GSHG0016146	ZSCAN5A	up	1.16	0.384	chr19(-):56732681-56879756	UCSC	zinc finger and SCAN domain containing 5A	ZNF495 // ZSCAN5 // MGC4161	79149	ENSG00000131848	6.62	6.84
GSHG0016191	MZF1	up	1.15	0.0641	chr19(-):59073285-59084942	UCSC	myeloid zinc finger 1	ZNF42 // MZF-1 // MZF1B // Zfp98 // ZSCAN6	7593	ENSG00000099326	6.29	6.5
GSHG0016239	CPSF3	up	1.08	0.397	chr2(+):9563666-9613238	UCSC	cleavage and polyadenylation specific factor 3, 73kDa	CPSF-73 // CPSF73 // YSH1	51692	ENSG00000119203	8.89	9
GSHG0016244	TAF1B	up	1.15	0.252	chr2(+):9983571-10074552	UCSC	TATA box binding protein (TBP)-associated factor, RNA polymerase I, B, 63kDa	RAF1B // RAFI63 // SL1 // TAFI63	9014	ENSG00000115750	7.84	8.04
GSHG0016248	KLF11	up	1.16	0.399	chr2(+):10183682-10194963	UCSC	Kruppel-like factor 11	TIEG2 // MODY7 // Tieg3	8462	ENSG00000172059	7.86	8.08
GSHG0016250	RRM2	down	1.08	0.659	chr2(+):10261022-10271546	UCSC	ribonucleotide reductase M2	---	6241	ENSG00000171848	10.07	9.95
GSHG0016260	LPIN1	down	1.03	0.856	chr2(+):11817705-11967538	UCSC	lipin 1	KIAA0188	23175	ENSG00000134324	7.39	7.35
GSHG0016270	DDX1	up	1.03	0.58	chr2(+):15731745-15771233	UCSC	DEAD (Asp-Glu-Ala-Asp) box polypeptide 1	DBP-RB	1653	ENSG00000079785	8.77	8.82
GSHG0016320	MAPRE3	down	1.08	0.617	chr2(+):27193505-27250086	UCSC	microtubule-associated protein, RP/EB family, member 3	EB3 // RP3	22924	ENSG00000084764	6.48	6.37
GSHG0016336	NRBP1	down	1.09	0.508	chr2(+):27650657-27665122	UCSC	nuclear receptor binding protein 1	NRBP // BCON3 // MADM // MUDPNP	29959	ENSG00000115216	8.02	7.9
GSHG0016346	FOSL2	up	1.77	0.0819	chr2(+):28615667-28639445	UCSC	FOS-like antigen 2	FLJ23306 // FRA2	2355	ENSG00000075426	7.9	8.72
GSHG0016407	MTA3	up	1.04	0.527	chr2(+):42721709-42984087	UCSC	metastasis associated 1 family, member 3	KIAA1266	57504	ENSG00000057935	7.58	7.64
GSHG0016433	EPAS1	up	1.12	0.526	chr2(+):46524541-46613842	UCSC	endothelial PAS domain protein 1	bHLHe73 // HIF2A // HLF // MOP2 // PASD2	2034	ENSG00000116016	7.63	7.79
GSHG0016438	RHOQ	up	1	0.999	chr2(+):46769867-46811827	UCSC	ras homolog gene family, member Q	ARHQ // RASL7A // TC10	23433	ENSG00000119729	7.72	7.72
GSHG0016458	FOXN2	up	1.07	0.491	chr2(+):48541795-48606434	UCSC	forkhead box N2	HTLF	3344	ENSG00000170802	8.1	8.19
GSHG0016473	RPS27A	up	1.01	0.864	chr2(+):55459039-55462989	UCSC	ribosomal protein S27a	hsa-mir-4426 // S27A // Uba80 // UBCEP80	100616345 // 6233	ENSG00000143947 // ENSG00000231767	11.56	11.57
GSHG0016485	REL	up	1.33	0.057	chr2(+):61108709-61150178	UCSC	v-rel reticuloendotheliosis viral oncogene homolog (avian)	c-Rel // I-Rel	5966	ENSG00000162924	7.42	7.83
GSHG0016493	COMMD1	down	1.01	0.969	chr2(+):62132788-62363204	UCSC	copper metabolism (Murr1) domain containing 1	C2orf5 // MGC27155 // MURR1	150684	ENSG00000173163	7.08	7.07
GSHG0016499	OTX1	up	1.28	0.0356	chr2(+):63277192-63284964	UCSC	orthodenticle homeobox 1	---	5013	ENSG00000115507	7.07	7.42
GSHG0016536	MXD1	up	1.33	0.321	chr2(+):70142173-70170074	UCSC	MAX dimerization protein 1	MAD // bHLHc58 // MAD1	4084	ENSG00000059728	6.71	7.12
GSHG0016616	TCF7L1	up	1.13	0.416	chr2(+):85360577-85537511	UCSC	transcription factor 7-like 1 (T-cell specific, HMG-box)	TCF3	83439	ENSG00000152284	6.65	6.82
GSHG0016667	ZNF2	up	1.14	0.395	chr2(+):95831162-95850062	UCSC	zinc finger protein 2	A1-5 // Zfp661 // ZNF661	7549	ENSG00000163067	6.84	7.03
GSHG0016670	KCNIP3	up	1.06	0.303	chr2(+):95963072-96051824	UCSC	Kv channel interacting protein 3, calsenilin	CSEN // calsenilin // DREAM // KCHIP3	30818	ENSG00000115041	8.19	8.27
GSHG0016679	CIAO1	up	1.22	0.183	chr2(+):96930172-96939892	UCSC	cytosolic iron-sulfur protein assembly 1	WDR39 // CIA1	9391	ENSG00000144021	8.41	8.7
GSHG0016683	ARID5A	up	1.27	0.0864	chr2(+):97202464-97218371	UCSC	AT rich interactive domain 5A (MRF1-like)	MRF-1 // RP11-363D14	10865	ENSG00000196843	6.1	6.44
GSHG0016712	NPAS2	down	1.16	0.331	chr2(+):101436613-101613287	UCSC	neuronal PAS domain protein 2	bHLHe9 // MOP4 // PASD4	4862	ENSG00000170485	8.63	8.41
GSHG0016798	FOXD4L1	down	1.1	0.266	chr2(+):114256242-114258910	UCSC	forkhead box D4-like 1	FOXD5	200350	ENSG00000184492	8.12	7.99
GSHG0016825	GLI2	up	1.11	0.49	chr2(+):121493823-121750228	UCSC	GLI family zinc finger 2	HPE9 // THP1 // THP2	2736	ENSG00000074047	7.15	7.3
GSHG0016883	CCNT2	down	1.01	0.974	chr2(+):135675802-135716915	UCSC	cyclin T2	---	905	ENSG00000082258	7.91	7.9
GSHG0016959	LASS6	down	1.15	0.167	chr2(+):169312759-169631643	UCSC	LAG1 homolog, ceramide synthase 6	LASS6	253782	ENSG00000172292	8.99	8.79
GSHG0016988	HAT1	down	1	0.956	chr2(+):172778935-172848599	UCSC	histone acetyltransferase 1	KAT1	8520	ENSG00000128708	9.67	9.66
GSHG0017009	HOXD8	down	1.12	0.62	chr2(+):176994422-176997422	UCSC	homeobox D8	HOX4 // HOX4E	3234	ENSG00000175879	7.06	6.9
GSHG0017067	NAB1	down	1.05	0.677	chr2(+):191513848-191557491	UCSC	NGFI-A binding protein 1 (EGR1 binding protein 1)	---	4664	ENSG00000138386	7.93	7.86
GSHG0017100	NIF3L1	up	1.06	0.633	chr2(+):201754050-201768655	UCSC	NIF3 NGG1 interacting factor 3-like 1 (S. pombe)	ALS2CR1 // CALS-7 // MDS015	60491	ENSG00000196290	7.52	7.61
GSHG0017111	FZD7	down	1.09	0.67	chr2(+):202899310-202903160	UCSC	frizzled homolog 7 (Drosophila)	FzE3	8324	ENSG00000155760	6.82	6.7
GSHG0017114	BMPR2	up	1.04	0.751	chr2(+):203241050-203432473	UCSC	bone morphogenetic protein receptor, type II (serine/threonine kinase)	PPH1 // BMPR-II // BMPR3 // BRK-3 // T-ALK	659	ENSG00000204217	7.94	8
GSHG0017117	ALS2CR8	up	1.02	0.742	chr2(+):203776930-203851208	UCSC	amyotrophic lateral sclerosis 2 (juvenile) chromosome region, candidate 8	ALS2CR8 // CaRF // FLJ21579 // NYD-SP24	79800	ENSG00000138380	6.59	6.62
GSHG0017144	CREB1	up	1.05	0.371	chr2(+):208394461-208470282	UCSC	cAMP responsive element binding protein 1	---	1385	ENSG00000118260	7.76	7.83
GSHG0017173	SMARCAL1	down	1.09	0.322	chr2(+):217277137-217347772	UCSC	SWI/SNF related, matrix associated, actin dependent regulator of chromatin, subfamily a-like 1	HARP // HHARP	50485	ENSG00000138375	7.13	7
GSHG0017192	CTDSP1	down	1.29	0.00698	chr2(+):219263061-219270663	UCSC	CTD (carboxy-terminal domain, RNA polymerase II, polypeptide A) small phosphatase 1	NLIIF // SCP1	58190	ENSG00000144579	7.97	7.6
GSHG0017198	STK36	up	1.16	0.155	chr2(+):219536749-219567439	UCSC	serine/threonine kinase 36	FU // KIAA1278	27148	ENSG00000163482	6.83	7.04
GSHG0017211	STK16	down	1.01	0.934	chr2(+):220110192-220115059	UCSC	serine/threonine kinase 16	MPSK // PKL12	8576	ENSG00000115661	6.78	6.76
GSHG0017257	SP100	down	1.01	0.967	chr2(+):231280871-231410317	UCSC	SP100 nuclear antigen	---	6672	ENSG00000067066	8.57	8.57
GSHG0017323	LRRFIP1	down	1.25	0.243	chr2(+):238536224-238690296	UCSC	leucine rich repeat (in FLII) interacting protein 1	FLAP-1 // FLIIAP1 // GCF-2 // HUFI-1 // TRIP	9208	ENSG00000124831	9.1	8.77
GSHG0017417	YWHAQ	up	1.02	0.782	chr2(-):9724098-9771184	UCSC	tyrosine 3-monooxygenase/tryptophan 5-monooxygenase activation protein, theta polypeptide	14-3-3 // HS1	10971	ENSG00000134308	10.63	10.66
GSHG0017430	E2F6	down	1.32	0.00858	chr2(-):11584501-11606303	UCSC	E2F transcription factor 6	E2F-6	1876	ENSG00000169016	7.19	6.79
GSHG0017484	DNMT3A	down	1.09	0.253	chr2(-):25455830-25565459	UCSC	DNA (cytosine-5-)-methyltransferase 3 alpha	---	1788	ENSG00000119772	6.95	6.82
GSHG0017502	PREB	up	1.05	0.771	chr2(-):27353627-27357701	UCSC	prolactin regulatory element binding	SEC12	10113	ENSG00000138073	7.65	7.72
GSHG0017508	GTF3C2	down	1.05	0.469	chr2(-):27548716-27579901	UCSC	general transcription factor IIIC, polypeptide 2, beta 110kDa	KIAA0011 // TFIIIC110	2976	ENSG00000115207	8.39	8.32
GSHG0017516	SUPT7L	down	1.1	0.234	chr2(-):27873679-27886707	UCSC	suppressor of Ty 7 (S. cerevisiae)-like	gamma // KIAA0764 // SPT7L // STAF65	9913	ENSG00000119760	8.75	8.61
GSHG0017551	CEBPZ	down	1.09	0.018	chr2(-):37428783-37458744	UCSC	CCAAT/enhancer binding protein (C/EBP), zeta	CBF2 // CTF2	10153	ENSG00000115816	8.06	7.93
GSHG0017564	SRSF7	up	1.27	0.0983	chr2(-):38970741-38978636	UCSC	serine/arginine-rich splicing factor 7	SFRS7 // 9G8 // AAG3 // HSSG1 // RBM37 // ZCCHC20 // ZCRB2	6432	ENSG00000115875	8.38	8.72
GSHG0017593	ZFP36L2	up	1.16	0.257	chr2(-):43449537-43453745	UCSC	zinc finger protein 36, C3H type-like 2	BRF2 // ERF2 // RNF162C // TIS11D	678	ENSG00000152518	7.54	7.75
GSHG0017603	SIX2	up	1.01	0.927	chr2(-):45232325-45236542	UCSC	SIX homeobox 2	---	10736	ENSG00000170577	7	7.01
GSHG0017672	SERTAD2	up	1.21	0.245	chr2(-):64858756-64881050	UCSC	SERTA domain containing 2	KIAA0127 // Sei-2 // TRIP-Br2	9792	ENSG00000179833	8.45	8.73
GSHG0017710	SNRPG	up	1.15	0.441	chr2(-):70508508-70520886	UCSC	small nuclear ribonucleoprotein polypeptide G	Sm-G	6637	ENSG00000143977	6.8	7
GSHG0017753	C2orf3	up	1.17	0.405	chr2(-):75889832-75938111	UCSC	chromosome 2 open reading frame 3	C2orf3 // TCF9 // DNABF // GCF	6936	ENSG00000005436	7.15	7.37
GSHG0017890	FHL2	down	1.05	0.756	chr2(-):105969441-106055230	UCSC	four and a half LIM domains 2	DRAL // SLIM3	2274	ENSG00000115641	9.22	9.14
GSHG0017924	ZC3H8	down	1.2	0.325	chr2(-):112973435-113012664	UCSC	zinc finger CCCH-type containing 8	ZC3HDC8 // Fliz1	84524	ENSG00000144161	7.51	7.25
GSHG0017935	PAX8	up	1.03	0.915	chr2(-):113973574-114036498	UCSC	paired box 8	---	7849	ENSG00000125618	6.46	6.5
GSHG0017959	TFCP2L1	up	1.08	0.715	chr2(-):121974166-122042780	UCSC	transcription factor CP2-like 1	CRTR1 // LBP-9	29842	ENSG00000115112	6.45	6.56
GSHG0017970	ERCC3	down	1.15	0.141	chr2(-):128014866-128051752	UCSC	excision repair cross-complementing rodent repair deficiency, complementation group 3 (xeroderma pigmentosum group B complementing)	BTF2 // GTF2H // RAD25 // TFIIH // XPB	2071	ENSG00000163161	8.98	8.78
GSHG0017983	POLR2D	up	1.09	0.428	chr2(-):128603841-128615731	UCSC	polymerase (RNA) II (DNA directed) polypeptide D	RBP4	5433	ENSG00000144231	7.51	7.64
GSHG0017985	SAP130	up	1.01	0.931	chr2(-):128698791-128785633	UCSC	Sin3A-associated protein, 130kDa	FLJ12761	79595	ENSG00000136715	8.12	8.14
GSHG0018061	NMI	down	1.17	0.0517	chr2(-):152126983-152146430	UCSC	N-myc (and STAT) interactor	---	9111	ENSG00000123609	7.32	7.09
GSHG0018078	NR4A2	up	1.89	0.0861	chr2(-):157180944-157189287	UCSC	nuclear receptor subfamily 4, group A, member 2	NURR1 // HZF-3 // NOT // RNR1 // TINUR	4929	ENSG00000153234	8.92	9.84
GSHG0018090	BAZ2B	up	1.12	0.0153	chr2(-):160175490-160609884	UCSC	bromodomain adjacent to zinc finger domain, 2B	WALp4	29994	ENSG00000123636	7.53	7.69
GSHG0003105	AHCTF1	down	1.09	0.209	chr1(-):247002404-247094726	UCSC	AT hook containing transcription factor 1	ELYS	25909	ENSG00000153207	9.02	8.89
GSHG0018153	DLX2	down	1.02	0.914	chr2(-):172964166-172967628	UCSC	distal-less homeobox 2	TES-1	1746	ENSG00000115844	6.35	6.32
GSHG0018156	SP3	down	1.09	0.0641	chr2(-):174771187-174830430	UCSC	Sp3 transcription factor	SPR-2	6670	ENSG00000172845	9.29	9.16
GSHG0018161	CIR1	up	1.02	0.789	chr2(-):175212880-175260443	UCSC	corepressor interacting with RBPJ, 1	CIR	9541	ENSG00000138433	8.17	8.21
GSHG0018169	ATF2	up	1.04	0.722	chr2(-):175936980-176032934	UCSC	activating transcription factor 2	CREB2 // CRE-BP1 // HB16 // TREB7	1386	ENSG00000115966	8.48	8.54
GSHG0018179	NFE2L2	up	1.26	0.162	chr2(-):178095031-178257427	UCSC	nuclear factor (erythroid-derived 2)-like 2	NRF2	4780	ENSG00000116044	9.15	9.48
GSHG0018230	STAT1	down	1.01	0.771	chr2(-):191833762-191878976	UCSC	signal transducer and activator of transcription 1, 91kDa	ISGF-3 // STAT91	6772	ENSG00000115415	8.82	8.8
GSHG0018239	GTF3C3	up	1.03	0.776	chr2(-):197627757-197664492	UCSC	general transcription factor IIIC, polypeptide 3, 102kDa	TFIIIC102 // TFiiiC2-102	9330	ENSG00000119041	8.35	8.4
GSHG0018256	SATB2	up	1.12	0.379	chr2(-):200134223-200335995	UCSC	SATB homeobox 2	FLJ21474 // KIAA1034	23314	ENSG00000119042	8.69	8.86
GSHG0018264	ORC2	up	1.02	0.828	chr2(-):201774891-201828424	UCSC	origin recognition complex, subunit 2	ORC2L	4999	ENSG00000115942	7.79	7.81
GSHG0018272	TRAK2	down	1.13	0.286	chr2(-):202241930-202316335	UCSC	trafficking protein, kinesin binding 2	ALS2CR3 // CALS-C // GRIF-1 // KIAA0549 // MILT2 // OIP98	66008	ENSG00000115993	7.32	7.13
GSHG0018298	KLF7	up	1.44	0.0476	chr2(-):207938861-208031970	UCSC	Kruppel-like factor 7 (ubiquitous)	UKLF	8609	ENSG00000118263	7.96	8.48
GSHG0018323	IKZF2	down	1.01	0.946	chr2(-):213827845-214016333	UCSC	IKAROS family zinc finger 2 (Helios)	ZNFN1A2 // Helios	22807	ENSG00000030419	6.73	6.71
GSHG0018348	RNF25	down	1.16	0.208	chr2(-):219528587-219536781	UCSC	ring finger protein 25	AO7 // FLJ13906	64320	ENSG00000163481	7.58	7.37
GSHG0018433	GBX2	up	1.2	0.0896	chr2(-):237074138-237076652	UCSC	gastrulation brain homeobox 2	---	2637	ENSG00000168505	6.57	6.84
GSHG0018443	HES6	down	1.12	0.175	chr2(-):239146910-239148765	UCSC	hairy and enhancer of split 6 (Drosophila)	bHLHb41	55502	ENSG00000144485	7.36	7.19
GSHG0018444	PER2	up	1.13	0.227	chr2(-):239152679-239198743	UCSC	period homolog 2 (Drosophila)	KIAA0347	8864	ENSG00000132326	7.78	7.96
GSHG0018451	HDAC4	up	1.03	0.907	chr2(-):239969864-240323346	UCSC	histone deacetylase 4	BDMR // HA6116 // HD4 // HDAC-4 // HDAC-A // HDACA // KIAA0288	9759	ENSG00000068024	8.19	8.24
GSHG0018473	PASK	up	1.28	0.173	chr2(-):242045515-242089396	UCSC	PAS domain containing serine/threonine kinase	KIAA0135 // PASKIN // STK37	23178	ENSG00000115687	6.1	6.45
GSHG0018493	SOX12	up	1.08	0.00122	chr20(+):306206-309372	UCSC	SRY (sex determining region Y)-box 12	SOX22	6666	ENSG00000177732	7.12	7.23
GSHG0018495	TRIB3	down	1.31	0.548	chr20(+):361273-378205	UCSC	tribbles homolog 3 (Drosophila)	C20orf97 // dJ1103G7.3 // TRB3	57761	ENSG00000101255	9	8.62
GSHG0018496	RBCK1	down	1.21	0.492	chr20(+):388694-411612	UCSC	RanBP-type and C3HC4-type zinc finger containing 1	C20orf18 // HOIL1 // RBCK2 // RNF54 // UBCE7IP3 // XAP4 // ZRANB4	10616	ENSG00000125826	7.13	6.86
GSHG0018598	POLR3F	down	1.12	0.141	chr20(+):18448030-18468927	UCSC	polymerase (RNA) III (DNA directed) polypeptide F, 39 kDa	RPC39 // RPC6	10621	ENSG00000132664	7.22	7.06
GSHG0018628	GZF1	down	1.12	0.53	chr20(+):23342787-23353682	UCSC	GDNF-inducible zinc finger protein 1	ZNF336 // dJ322G13.2 // ZBTB23	64412	ENSG00000125812	7.32	7.16
GSHG0018657	ID1	up	1.04	0.809	chr20(+):30193086-30194324	UCSC	inhibitor of DNA binding 1, dominant negative helix-loop-helix protein	bHLHb24 // dJ857M17.1.2	3397	ENSG00000125968	9.42	9.48
GSHG0018673	DNMT3B	up	1.21	0.278	chr20(+):31350191-31397161	UCSC	DNA (cytosine-5-)-methyltransferase 3 beta	---	1789	ENSG00000088305	6.72	6.99
GSHG0018684	CBFA2T2	up	1.08	0.455	chr20(+):32077886-32259614	UCSC	"core-binding factor, runt domain, alpha subunit 2; translocated to, 2"	MTGR1 // ZMYND3	9139	ENSG00000078699	6.61	6.73
GSHG0018696	ITCH	down	1	0.94	chr20(+):32951041-33099197	UCSC	itchy E3 ubiquitin protein ligase homolog (mouse)	AIP4	83737	ENSG00000078747	8.96	8.96
GSHG0018758	SRSF6	up	1.05	0.387	chr20(+):42086504-42092242	UCSC	serine/arginine-rich splicing factor 6	SFRS6 // B52 // SRP55	6431	ENSG00000124193	10.23	10.29
GSHG0018761	MYBL2	up	1.05	0.669	chr20(+):42295659-42345136	UCSC	v-myb myeloblastosis viral oncogene homolog (avian)-like 2	B-MYB // BMYB	4605	ENSG00000101057	7.46	7.54
GSHG0018774	YWHAB	up	1.05	0.801	chr20(+):43514240-43537171	UCSC	tyrosine 3-monooxygenase/tryptophan 5-monooxygenase activation protein, beta polypeptide	YWHAA	7529	ENSG00000166913	9.52	9.59
GSHG0018806	NCOA3	up	1.11	0.326	chr20(+):46130601-46285621	UCSC	nuclear receptor coactivator 3	ACTR // AIB1 // bHLHe42 // CAGH16 // KAT13B // p/CIP // RAC3 // SRC-3 // SRC3 // TNRC16 // TRAM-1	8202	ENSG00000124151	8.05	8.2
GSHG0018825	SNAI1	down	1.04	0.673	chr20(+):48599513-48605418	UCSC	snail homolog 1 (Drosophila)	SLUGH2 // SNA // SNAH // SNAIL // SNAIL1	6615	ENSG00000124216	7.95	7.9
GSHG0018826	CEBPB	up	1.08	0.842	chr20(+):48807565-48808951	UCSC	CCAAT/enhancer binding protein (C/EBP), beta	TCF5 // C/EBP-beta // CRP2 // IL6DBP // LAP // NFIL6	1051	ENSG00000172216	7.84	7.95
GSHG0018849	CSTF1	down	1	0.995	chr20(+):54967427-54979582	UCSC	cleavage stimulation factor, 3' pre-RNA, subunit 1, 50kDa	---	1477	ENSG00000101138	9.43	9.42
GSHG0018871	TH1L	up	1.03	0.517	chr20(+):57556263-57655837	UCSC	TH1-like (Drosophila)	TH1L // HSPC130 // NELF-C // NELF-D // TH1	51497	ENSG00000101158	8.82	8.86
GSHG0018919	LIME1 // ZGPAT	up	1.06	0.646	chr20(+):62338794-62370460	UCSC	Lck interacting transmembrane adaptor 1 // zinc finger, CCCH-type with G patch domain	KIAA1847 // dJ583P15.3 // dJ583P15.4 // FLJ14972 // FLJ20406 // GPATC6 // GPATCH6 // LIME // MGC44880 // ZC3H9 // ZC3HDC9 // ZIP	54923 // 84619	ENSG00000197114 // ENSG00000203896	7.04	7.12
GSHG0018920	SLC2A4RG	up	1.03	0.865	chr20(+):62371166-62375396	UCSC	SLC2A4 regulator	GEF // HDBP1 // Si-1-2 // Si-1-2-19	56731	ENSG00000125520	7.27	7.31
GSHG0018929	PRPF6	up	1.17	0.0341	chr20(+):62612431-62664458	UCSC	PRP6 pre-mRNA processing factor 6 homolog (S. cerevisiae)	C20orf14 // ANT-1 // bB152O15.1 // hPrp6 // Prp6 // RP60 // SNRNP102 // TOM // U5-102K	24148	ENSG00000101161	8.2	8.43
GSHG0018931	TCEA2	up	1.19	0.112	chr20(+):62688175-62708432	UCSC	transcription elongation factor A (SII), 2	TFIIS	6919	ENSG00000171703	6.65	6.9
GSHG0018934	MYT1 // NCRNA00266 // PCMTD2	down	1.04	0.595	chr20(+):62783144-62934707	UCSC	myelin transcription factor 1 // non-protein coding RNA 266 // protein-L-isoaspartate (D-aspartate) O-methyltransferase domain containing 2	C20orf36 // C20orf69 // NCRNA00266 // NCRNA00266-1 // PLPB1 // bA476I15.3 // FLJ10883 // MTF1 // MYTI // ZC2HC4A	140849 // 4661 // 55251	ENSG00000149656 // ENSG00000196132 // ENSG00000203880	8.23	8.17
GSHG0018957	SNRPB	up	1.19	0.272	chr20(-):2442281-2451499	UCSC	small nuclear ribonucleoprotein polypeptides B and B1	SNRPB1 // COD // Sm-B/B' // SmB/SmB' // snRNP-B	6628	ENSG00000125835	7.94	8.19
GSHG0018959	ZNF343	down	1.13	0.267	chr20(-):2462469-2505168	UCSC	zinc finger protein 343	MGC10715	79175	ENSG00000088876	6.69	6.52
GSHG0018989	PCNA	down	1.03	0.737	chr20(-):5095599-5107268	UCSC	proliferating cell nuclear antigen	---	5111	ENSG00000132646	9.67	9.64
GSHG0019018	TASP1	down	1.06	0.772	chr20(-):13370037-13619583	UCSC	taspase, threonine aspartase, 1	C20orf13 // dJ585I14.2 // FLJ20212	55617	ENSG00000089123	7.54	7.45
GSHG0019108	PLAGL2	down	1.13	0.589	chr20(-):30780307-30795546	UCSC	pleiomorphic adenoma gene-like 2	ZNF900	5326	ENSG00000126003	7.83	7.65
GSHG0019114	COMMD7	down	1.04	0.688	chr20(-):31290494-31331819	UCSC	COMM domain containing 7	C20orf92 // dJ1085F17.3	149951	ENSG00000149600	6.85	6.79
GSHG0019120	E2F1	down	1.16	0.334	chr20(-):32263293-32274210	UCSC	E2F transcription factor 1	RBBP3 // RBP3	1869	ENSG00000101412	6.51	6.29
GSHG0019132	NCOA6	up	1.12	0.13	chr20(-):33302578-33413452	UCSC	nuclear receptor coactivator 6	AIB3 // ASC2 // KIAA0181 // NRC // PRIP // RAP250 // TRBP	23054	ENSG00000198646	8.36	8.52
GSHG0019165	RBL1	down	1.16	0.15	chr20(-):35624760-35724403	UCSC	retinoblastoma-like 1 (p107)	cp107 // p107 // PRB1	5933	ENSG00000080839	7.65	7.43
GSHG0019184	ZHX3	up	1.25	0.0492	chr20(-):39807089-39928739	UCSC	zinc fingers and homeoboxes 3	TIX1 // KIAA0395	23051	ENSG00000174306	7.11	7.43
GSHG0019186	CHD6	down	1.02	0.896	chr20(-):40030751-40247133	UCSC	chromodomain helicase DNA binding protein 6	CHD5 // dJ620E11.1 // FLJ22369 // KIAA1335 // RIGB	84181	ENSG00000124177	7.77	7.74
GSHG0019251	TMEM189 // TMEM189-UBE2V1 // UBE2V1	up	1.03	0.801	chr20(-):48697661-48770335	UCSC	transmembrane protein 189 // TMEM189-UBE2V1 readthrough // ubiquitin-conjugating enzyme E2 variant 1	UBE2V // CROC-1 // CROC-1B // CROC1 // Kua // Kua-UEV // UEV-1 // UEV1A	387521 // 387522 // 7335	ENSG00000124208 // ENSG00000240849 // ENSG00000244687	9.77	9.82
GSHG0019258	ADNP	down	1	0.968	chr20(-):49505456-49547750	UCSC	activity-dependent neuroprotector homeobox	ADNP1 // KIAA0784	23394	ENSG00000101126	9.76	9.76
GSHG0019261	NFATC2	down	1.03	0.509	chr20(-):50003494-50179370	UCSC	nuclear factor of activated T-cells, cytoplasmic, calcineurin-dependent 2	NF-ATP // NFAT1 // NFATp	4773	ENSG00000101096	6.88	6.84
GSHG0019268	ZNF217	up	1.26	0.0458	chr20(-):52183612-52210801	UCSC	zinc finger protein 217	ZABC1	7764	ENSG00000171940	7.97	8.3
GSHG0019299	TAF4	down	1	0.983	chr20(-):60549855-60640866	UCSC	TAF4 RNA polymerase II, TATA box binding protein (TBP)-associated factor, 135kDa	TAF2C // TAF2C1 // TAF4A // TAFII130 // TAFII135	6874	ENSG00000130699	7.71	7.7
GSHG0019315	TCFL5	down	1.08	0.519	chr20(-):61472468-61493116	UCSC	transcription factor-like 5 (basic helix-loop-helix)	bHLHe82 // CHA // E2BP-1 // Figlb	10732	ENSG00000101190	7.17	7.05
GSHG0019333	GMEB2	down	1.26	0.0136	chr20(-):62218955-62258454	UCSC	glucocorticoid modulatory element binding protein 2	KIAA1269 // P79PIF // PIF79	26205	ENSG00000101216	7.81	7.48
GSHG0019383	GABPA	up	1.1	0.486	chr21(+):27106880-27144771	UCSC	GA binding protein transcription factor, alpha subunit 60kDa	E4TF1-60 // E4TF1A // NFT2 // NRF2 // NRF2A	2551	ENSG00000154727	7.73	7.86
GSHG0019389	USP16	down	1.05	0.667	chr21(+):30396938-30426811	UCSC	ubiquitin specific peptidase 16	Ubp-M	10600	ENSG00000156256	8.2	8.13
GSHG0019423	IFNAR2 // IL10RB	up	1.09	0.602	chr21(+):34602200-34669542	UCSC	interferon (alpha, beta and omega) receptor 2 // interleukin 10 receptor, beta	CRFB4 // D21S58 // D21S66 // IFNABR // CDW210B // CRF2-4 // IL-10R2	3455 // 3588	ENSG00000159110 // ENSG00000243646	7.43	7.56
GSHG0019461	SIM2	up	1.06	0.678	chr21(+):38071433-38122510	UCSC	single-minded homolog 2 (Drosophila)	SIM // bHLHe15 // MGC119447	6493	ENSG00000159263	7.91	7.99
GSHG0019485	ETS2	down	1.03	0.688	chr21(+):40177231-40196876	UCSC	v-ets erythroblastosis virus E26 oncogene homolog 2 (avian)	---	2114	ENSG00000157557	9.41	9.36
GSHG0019515	PKNOX1	down	1.05	0.653	chr21(+):44394620-44454041	UCSC	PBX/knotted 1 homeobox 1	PREP1	5316	ENSG00000160199	7.48	7.41
GSHG0019573	PRMT2	up	1.02	0.778	chr21(+):48055079-48085029	UCSC	protein arginine methyltransferase 2	HRMT1L1 // MGC111373	3275	ENSG00000160310	8.21	8.25
GSHG0019603	APP	down	1.03	0.669	chr21(-):27252862-27543446	UCSC	amyloid beta (A4) precursor protein	AD1	351	ENSG00000142192	10.79	10.75
GSHG0019655	GCFC1	up	1.03	0.855	chr21(-):34106211-34144169	UCSC	GC-rich sequence DNA-binding factor 1	C21orf66 // GCFC1 // fSAP105 // GCFC	94104	ENSG00000159086	8.14	8.18
GSHG0019668	RCAN1	up	1.04	0.541	chr21(-):35888740-35987441	UCSC	regulator of calcineurin 1	DSCR1	1827	ENSG00000159200	7.69	7.74
GSHG0019670	RUNX1	up	1.25	0.0263	chr21(-):36160098-36421641	UCSC	runt-related transcription factor 1	AML1 // CBFA2 // AMLCR1 // PEBP2A2	861	ENSG00000159216	9.14	9.46
GSHG0019720	PRDM15	up	1.13	0.281	chr21(-):43218387-43299591	UCSC	PR domain containing 15	C21orf83 // ZNF298	63977	ENSG00000141956	6.49	6.67
GSHG0019739	U2AF1	up	1.07	0.265	chr21(-):44513067-44527688	UCSC	U2 small nuclear RNA auxiliary factor 1	U2AFBP // RN // RNU2AF1 // U2AF35	7307	ENSG00000160201	9.58	9.68
GSHG0019743	SIK1	up	2.14	0.00186	chr21(-):44834395-44847008	UCSC	salt-inducible kinase 1	SNF1LK // msk	150094	ENSG00000142178	6.51	7.61
GSHG0019746	HSF2BP	up	1.05	0.633	chr21(-):44949073-45079374	UCSC	heat shock transcription factor 2 binding protein	---	11077	ENSG00000160207	6.22	6.29
GSHG0019831	CDC45	down	1.12	0.443	chr22(+):19467349-19508134	UCSC	cell division cycle 45 homolog (S. cerevisiae)	CDC45L // CDC45L2	8318	ENSG00000093009	7.79	7.62
GSHG0019833	TBX1	up	1.13	0.123	chr22(+):19744226-19771090	UCSC	T-box 1	VCF // CATCH22	6899	ENSG00000184058	6.57	6.75
GSHG0019842	ZNF74	down	1.15	0.312	chr22(+):20748405-20762753	UCSC	zinc finger protein 74	Cos52 // Zfp520 // ZNF520	7625	ENSG00000185252	6.78	6.57
GSHG0019843	MED15	up	1.16	0.303	chr22(+):20861869-20941919	UCSC	mediator complex subunit 15	PCQAP // TNRC7 // Arc105 // CAG7A // TIG-1	51586	ENSG00000099917	8.33	8.55
GSHG0019859	UBE2L3	down	1.02	0.801	chr22(+):21903736-21978323	UCSC	ubiquitin-conjugating enzyme E2L 3	UBCH7	7332	ENSG00000185651	10.7	10.67
GSHG0019878	SMARCB1	up	1.03	0.805	chr22(+):24129150-24176704	UCSC	SWI/SNF related, matrix associated, actin dependent regulator of chromatin, subfamily b, member 1	SNF5L1 // BAF47 // hSNFS // Ini1 // RDT // Sfh1p // Snr1	6598	ENSG00000099956	8.99	9.03
GSHG0019895	SNRPD3	up	1.02	0.7	chr22(+):24951618-24978854	UCSC	small nuclear ribonucleoprotein D3 polypeptide 18kDa	Sm-D3 // SMD3	6634	ENSG00000100028	11.39	11.42
GSHG0019946	MTFP1 // SEC14L2	up	1.04	0.757	chr22(+):30792930-30825041	UCSC	mitochondrial fission process 1 // SEC14-like 2 (S. cerevisiae)	C22orf6 // HSPC242 // KIAA1186 // KIAA1658 // MTP18 // SPF // TAP	23541 // 51537	ENSG00000100003 // ENSG00000242114	6.61	6.67
GSHG0019980	HMOX1	up	1.28	0.0385	chr22(+):35776430-35790205	UCSC	heme oxygenase (decycling) 1	bK286B10 // HO-1	3162	ENSG00000100292	7.43	7.78
GSHG0020009	POLR2F	up	1.04	0.396	chr22(+):38349674-38384646	UCSC	polymerase (RNA) II (DNA directed) polypeptide F	HRBP14.4 // RPB6	5435	ENSG00000100142	8.84	8.9
GSHG0020013	MAFF	up	1.89	0.0211	chr22(+):38597939-38612515	UCSC	v-maf musculoaponeurotic fibrosarcoma oncogene homolog F (avian)	hMafF	23764	ENSG00000185022	6.7	7.62
GSHG0020017	CBY1	down	1.14	0.403	chr22(+):39052643-39069856	UCSC	chibby homolog 1 (Drosophila)	C22orf2 // PGEA1 // Cby // Chibby // PIGEA-14 // PIGEA14	25776	ENSG00000100211	7.77	7.59
GSHG0020030	SYNGR1 // TAB1	up	1.13	0.287	chr22(+):39745954-39833133	UCSC	synaptogyrin 1 // TGF-beta activated kinase 1/MAP3K7 binding protein 1	MAP3K7IP1	10454 // 9145	ENSG00000100321 // ENSG00000100324	6.86	7.03
GSHG0020038	ATF4	down	1.17	0.43	chr22(+):39916564-39918690	UCSC	activating transcription factor 4 (tax-responsive enhancer element B67)	TXREB // CREB-2 // TAXREB67	468	ENSG00000128272	9.71	9.48
GSHG0020057	EP300	up	1.1	0.252	chr22(+):41487789-41576081	UCSC	E1A binding protein p300	MIRN1281 // hsa-mir-1281 // KAT3B // p300	100302237 // 2033	ENSG00000100393 // ENSG00000221160	8.58	8.72
GSHG0020058	L3MBTL2	up	1.06	0.512	chr22(+):41601286-41627276	UCSC	l(3)mbt-like 2 (Drosophila)	dJ756G23.3 // DKFZP761I141 // H-l(3)mbt-l	83746	ENSG00000100395	7.43	7.51
GSHG0020063	XRCC6	down	1.04	0.641	chr22(+):42017167-42060052	UCSC	X-ray repair complementing defective repair in Chinese hamster cells 6	G22P1 // D22S671 // D22S731 // KU70 // ML8	2547	ENSG00000196419	10.73	10.68
GSHG0020071	SREBF2	up	1.23	0.202	chr22(+):42229083-42303311	UCSC	sterol regulatory element binding transcription factor 2	bHLHd2 // SREBP2	6721	ENSG00000198911	8.24	8.54
GSHG0020104	PPARA	down	1.1	0.451	chr22(+):46546499-46639653	UCSC	peroxisome proliferator-activated receptor alpha	PPAR // hPPAR // NR1C1	5465	ENSG00000186951	6.63	6.49
GSHG0020184	C22orf39 // HIRA	down	1.08	0.376	chr22(-):19318224-19435755	UCSC	chromosome 22 open reading frame 39 // HIR histone cell cycle regulation defective homolog A (S. cerevisiae)	TUPLE1 // DGCR1 // MGC74441 // TUP1	128977 // 7290	ENSG00000100084 // ENSG00000242259	7.4	7.29
GSHG0020223	MAPK1	down	1.1	0.142	chr22(-):22112839-22221970	UCSC	mitogen-activated protein kinase 1	PRKM1 // PRKM2 // ERK // ERK2 // MAPK2 // p41mapk	5594	ENSG00000100030	9.66	9.53
GSHG0020244	ZNF70	up	1.09	0.382	chr22(-):24083773-24093279	UCSC	zinc finger protein 70	Cos17 // MGC48959	7621	ENSG00000187792	6.9	7.03
GSHG0020270	TFIP11	up	1.14	0.556	chr22(-):26887191-26908450	UCSC	tuftelin interacting protein 11	DKFZP434B194 // Spp382 // TIP39	24144	ENSG00000100109	7.16	7.35
GSHG0020284	XBP1	down	1.23	0.273	chr22(-):29190546-29196560	UCSC	X-box binding protein 1	XBP2	7494	ENSG00000100219	9.43	9.12
GSHG0020296	LIF	up	1.12	0.318	chr22(-):30636436-30642840	UCSC	leukemia inhibitory factor (cholinergic differentiation factor)	CDF // DIA // HILDA	3976	ENSG00000128342	8.22	8.38
GSHG0020321	PATZ1	down	1.07	0.642	chr22(-):31721790-31742341	UCSC	POZ (BTB) and AT hook containing zinc finger 1	ZNF278 // dJ400N23 // MAZR // PATZ // RIAZ // ZBTB19 // ZSG	23598	ENSG00000100105	7.63	7.54
GSHG0020346	RBFOX2	up	1.21	0.184	chr22(-):36134784-36424585	UCSC	RNA binding protein, fox-1 homolog (C. elegans) 2	RBM9 // FOX-2 // HNRBP2 // HRNBP2	23543	ENSG00000100320	8.44	8.71
GSHG0020382	SOX10	up	1.46	0.0389	chr22(-):38368308-38383429	UCSC	SRY (sex determining region Y)-box 10	DOM // WS2E // WS4	6663	ENSG00000100146	6.27	6.82
GSHG0020412	MKL1	down	1.13	0.38	chr22(-):40806286-41032723	UCSC	megakaryoblastic leukemia (translocation) 1	BSAC // KIAA1438 // MAL // MRTF-A	57591	ENSG00000196588	7.09	6.91
GSHG0020426	PHF5A	down	1.04	0.503	chr22(-):41855722-41864708	UCSC	PHD finger protein 5A	bK223H9.2 // INI // MGC1346 // Rds3 // SAP14b // SF3b14b // SF3B7	84844	ENSG00000100410	7.8	7.75
GSHG0020435	TCF20	up	1	0.928	chr22(-):42556019-42679933	UCSC	transcription factor 20 (AR1)	AR1 // SPBP	6942	ENSG00000100207	8.57	8.58
GSHG0020514	HDAC10 // MAPK12	up	1.1	0.672	chr22(-):50683615-50700145	UCSC	histone deacetylase 10 // mitogen-activated protein kinase 12	SAPK3 // DKFZP761B039 // ERK6 // p38gamma // PRKM12 // SAPK-3	6300 // 83933	ENSG00000100429 // ENSG00000188130	6.88	7.01
GSHG0020545	BHLHE40	up	1.71	0.00162	chr3(+):5021097-5026863	UCSC	basic helix-loop-helix family, member e40	BHLHB2 // STRA13 // bHLHe40 // DEC1	8553	ENSG00000134107	9.4	10.17
GSHG0020554	LMCD1	up	1.11	0.248	chr3(+):8543493-8609811	UCSC	LIM and cysteine-rich domains 1	---	29995	ENSG00000071282	6.59	6.74
GSHG0020578	VHL	down	1.38	0.0782	chr3(+):10183319-10195354	UCSC	von Hippel-Lindau tumor suppressor	VHL1	7428	ENSG00000134086	8.02	7.55
GSHG0020579	IRAK2	down	1.15	0.419	chr3(+):10206563-10285427	UCSC	interleukin-1 receptor-associated kinase 2	---	3656	ENSG00000134070	7.33	7.13
GSHG0020592	PPARG	down	1.03	0.769	chr3(+):12328984-12475855	UCSC	peroxisome proliferator-activated receptor gamma	NR1C3 // PPARG1 // PPARG2 // PPARgamma	5468	ENSG00000132170	7.76	7.72
GSHG0020616	NR2C2	down	1.13	0.382	chr3(+):14989091-15090780	UCSC	nuclear receptor subfamily 2, group C, member 2	TR4 // hTAK1 // TAK1 // TR2R1	7182	ENSG00000177463	8.7	8.52
GSHG0020639	KAT2B	down	1.14	0.139	chr3(+):20081515-20195896	UCSC	K(lysine) acetyltransferase 2B	PCAF // GCN5 // GCN5L // P/CAF	8850	ENSG00000114166	6.66	6.47
GSHG0020650	NR1D2	down	1.1	0.212	chr3(+):23986751-24022109	UCSC	nuclear receptor subfamily 1, group D, member 2	BD73 // EAR-1r // Hs.37288 // HZF2 // RVR	9975	ENSG00000174738	8.76	8.63
GSHG0020700	MYD88	down	1.03	0.855	chr3(+):38179969-38184510	UCSC	myeloid differentiation primary response gene (88)	---	4615	ENSG00000172936	7.33	7.29
GSHG0020726	CTNNB1	down	1.05	0.62	chr3(+):41236401-41281939	UCSC	catenin (cadherin-associated protein), beta 1, 88kDa	CTNNB // armadillo // beta-catenin	1499	ENSG00000168036	9.46	9.4
GSHG0020724	ZNF620	down	1.11	0.491	chr3(+):40547530-40559712	UCSC	zinc finger protein 620	MGC50836	253639	ENSG00000177842	6.75	6.6
GSHG0020725	ZNF621	up	1.04	0.888	chr3(+):40566369-40581285	UCSC	zinc finger protein 621	FLJ45246	285268	ENSG00000172888	7.21	7.26
GSHG0020729	TRAK1	up	1.1	0.294	chr3(+):42132708-42267382	UCSC	trafficking protein, kinesin binding 1	KIAA1042 // MILT1 // OIP106	22906	ENSG00000182606	7.52	7.65
GSHG0020750	ZNF197	down	1.05	0.574	chr3(+):44666511-44689966	UCSC	zinc finger protein 197	ZNF166 // D3S1363E // P18 // ZKSCAN9 // ZSCAN41	10168	ENSG00000186448	7.26	7.19
GSHG0020751	ZNF35	up	1.14	0.334	chr3(+):44690233-44702282	UCSC	zinc finger protein 35	HF.10 // HF10 // Zfp105	7584	ENSG00000169981	6.22	6.41
GSHG0020789	ZNF589	up	1.29	0.294	chr3(+):48282589-48340743	UCSC	zinc finger protein 589	SZF1	51385	ENSG00000164048	6.61	6.98
GSHG0020833	RAD54L2	down	1.03	0.662	chr3(+):51575596-51697610	UCSC	RAD54-like 2 (S. cerevisiae)	KIAA0809 // SRISNF2L	23132	ENSG00000164080	7.67	7.62
GSHG0020924	MITF	down	1.15	0.548	chr3(+):69788586-70017488	UCSC	microphthalmia-associated transcription factor	WS2 // WS2A // bHLHe32 // MI	4286	ENSG00000187098	6.71	6.51
GSHG0021080	GTF2E1	down	1.01	0.959	chr3(+):120461558-120501916	UCSC	general transcription factor IIE, polypeptide 1, alpha 56kDa	FE // TFIIE-A	2960	ENSG00000153767	7.66	7.65
GSHG0021210	ZBTB38	up	1.04	0.706	chr3(+):141043055-141168623	UCSC	zinc finger and BTB domain containing 38	CIBZ // FLJ35036 // ZNF921	253461	ENSG00000177311	7.54	7.6
GSHG0021245	TSC22D2	up	1.1	0.307	chr3(+):150126076-150177903	UCSC	TSC22 domain family, member 2	KIAA0669 // TILZ4a // TILZ4b // TILZ4c	9819	ENSG00000196428	8.54	8.68
GSHG0021250	MED12L	down	1.15	0.355	chr3(+):150803451-151154465	UCSC	mediator complex subunit 12-like	KIAA1635 // TNRC11L // TRALP // TRALPUSH	116931	ENSG00000144893	6.73	6.53
GSHG0021304	MYNN	down	1.26	0.273	chr3(+):169490619-169507504	UCSC	myoneurin	SBBIZ1 // ZBTB31 // ZNF902	55892	ENSG00000085274	7.48	7.14
GSHG0021313	SKIL	up	1.08	0.612	chr3(+):170075383-170114637	UCSC	SKI-like oncogene	SNO // SnoA // SnoN	6498	ENSG00000136603	6.98	7.08
GSHG0021346	ZNF639	down	1.34	0.0156	chr3(+):179040814-179053323	UCSC	zinc finger protein 639	ANC-2H01 // ZASC1	51193	ENSG00000121864	8.26	7.84
GSHG0021368	YEATS2	down	1	0.981	chr3(+):183415606-183530413	UCSC	YEATS domain containing 2	FLJ10201 // FLJ12841 // FLJ13308 // KIAA1197	55689	ENSG00000163872	7.78	7.78
GSHG0021375	DVL3	down	1.11	0.0772	chr3(+):183873173-183891398	UCSC	dishevelled, dsh homolog 3 (Drosophila)	KIAA0208	1857	ENSG00000161202	8.43	8.29
GSHG0021384	POLR2H	up	1.05	0.654	chr3(+):184079502-184086383	UCSC	polymerase (RNA) II (DNA directed) polypeptide H	RPB8	5437	ENSG00000163882	9.6	9.67
GSHG0021392	MAP3K13	down	1.1	0.0803	chr3(+):185000729-185206882	UCSC	mitogen-activated protein kinase kinase kinase 13	LZK // MEKK13	9175	ENSG00000073803	6.36	6.21
GSHG0021436	HES1	up	1.37	0.0506	chr3(+):193853931-193856400	UCSC	hairy and enhancer of split 1, (Drosophila)	HRY // bHLHb39 // FLJ20408 // HES-1 // Hes1	3280	ENSG00000114315	6.53	6.98
GSHG0021502	TADA3	up	1.15	0.342	chr3(-):9821658-9834695	UCSC	transcriptional adaptor 3	TADA3L // ADA3 // FLJ20221 // FLJ21329 // hADA3 // NGG1	10474	ENSG00000171148	7.64	7.84
GSHG0021566	SATB1	down	1.03	0.622	chr3(-):18389133-18480265	UCSC	SATB homeobox 1	---	6304	ENSG00000182568	7.27	7.22
GSHG0021582	TOP2B	up	1.06	0.648	chr3(-):25639396-25706398	UCSC	topoisomerase (DNA) II beta 180kDa	---	7155	ENSG00000077097	8.15	8.24
GSHG0021587	EOMES	down	1.22	0.212	chr3(-):27757441-27764206	UCSC	eomesodermin	TBR2	8320	ENSG00000163508	6.93	6.64
GSHG0021601	UBP1	down	1.08	0.599	chr3(-):33429831-33481897	UCSC	upstream binding protein 1 (LBP-1a)	LBP-1a	7342	ENSG00000153560	8.11	7.99
GSHG0021621	CSRNP1	up	1.74	0.00258	chr3(-):39183342-39196053	UCSC	cysteine-serine-rich nuclear protein 1	AXUD1 // DKFZp566F164 // FAM130B // TAIP-3 // URAX1	64651	ENSG00000144655	6.51	7.31
GSHG0021649	ZNF445	down	1.01	0.924	chr3(-):44481262-44523533	UCSC	zinc finger protein 445	ZNF168 // ZKSCAN15 // ZSCAN47	353274	ENSG00000185219	6.57	6.55
GSHG0021675	SETD2	down	1.41	0.115	chr3(-):47057900-47205467	UCSC	SET domain containing 2	FLJ23184 // HIF-1 // HYPB // KIAA1732 // KMT3A	29072	ENSG00000181555	7.06	6.57
GSHG0021680	SCAP	up	1.11	0.447	chr3(-):47455184-47517445	UCSC	SREBF chaperone	KIAA0199	22937	ENSG00000114650	8.07	8.22
GSHG0021683	SMARCC1	down	1.04	0.687	chr3(-):47627379-47823599	UCSC	SWI/SNF related, matrix associated, actin dependent regulator of chromatin, subfamily c, member 1	BAF155 // CRACC1 // Rsc8 // SRG3	6599	ENSG00000173473	9.79	9.74
GSHG0021716	RHOA	down	1.05	0.492	chr3(-):49396578-49449526	UCSC	ras homolog gene family, member A	ARH12 // ARHA // Rho12 // RhoA // RHOH12	387	ENSG00000067560	11.14	11.07
GSHG0021749	TLR9 // TWF2	up	1.23	0.331	chr3(-):52255097-52273183	UCSC	toll-like receptor 9 // twinfilin, actin-binding protein, homolog 2 (Drosophila)	PTK9L // A6r // A6RP // CD289	11344 // 54106	ENSG00000239732 // ENSG00000247596	8.47	8.76
GSHG0021841	TMF1	down	1.17	0.314	chr3(-):69068980-69101484	UCSC	TATA element modulatory factor 1	ARA160 // TMF	7110	ENSG00000144747	9.11	8.88
GSHG0021849	FOXP1	up	1.1	0.463	chr3(-):71003859-71633140	UCSC	forkhead box P1	12CC4 // hFKH1B // HSPC215 // QRF1	27086	ENSG00000114861	7.3	7.44
GSHG0021862	RYBP	up	1.08	0.414	chr3(-):72423744-72496273	UCSC	RING1 and YY1 binding protein	AAP1 // DEDAF // YEAF1	23429	ENSG00000163602	8.13	8.24
GSHG0022009	SLC12A8 // ZNF148	up	1.13	0.0788	chr3(-):124801480-125094198	UCSC	solute carrier family 12 (potassium/chloride transporters), member 8 // zinc finger protein 148	BERF-1 // BFCOL1 // CCC9 // HT-BETA // pHZ-52 // ZBP-89 // ZFP148	7707 // 84561	ENSG00000163848 // ENSG00000221955	7.68	7.86
GSHG0022021	ZXDC	up	1.17	0.35	chr3(-):126156444-126194762	UCSC	ZXD family zinc finger C	FLJ13861 // MGC11349	79364	ENSG00000070476	7.82	8.04
GSHG0022034	RUVBL1	down	1	0.999	chr3(-):127783648-127872757	UCSC	RuvB-like 1 (E. coli)	ECP54 // INO80H // NMP238 // Pontin52 // RVB1 // TIH1 // TIP49 // TIP49a	8607	ENSG00000175792	8.44	8.44
GSHG0022046	CNBP // CNBP	down	1.06	0.259	chr3(-):128886659-128902810	UCSC	CCHC-type zinc finger, nucleic acid binding protein // CCHC-type zinc finger, nucleic acid binding protein	DM2 // ZNF9 // CNBP1 // RNF163 // ZCCHC22	7555	ENSG00000169714	10.2	10.12
GSHG0022116	TFDP2	up	1.07	0.689	chr3(-):141663272-141868386	UCSC	transcription factor Dp-2 (E2F dimerization partner 2)	Dp-2	7029	ENSG00000114126	7.92	8.02
GSHG0022140	HLTF	up	1.04	0.608	chr3(-):148747904-148804341	UCSC	helicase-like transcription factor	SMARCA3 // SNF2L3 // HIP116A // HLTF1 // RNF80	6596	ENSG00000071794	8.87	8.93
GSHG0022144	WWTR1	up	1.31	0.38	chr3(-):149235022-149454501	UCSC	WW domain containing transcription regulator 1	DKFZp586I1419 // TAZ	25937	ENSG00000018408	8.58	8.97
GSHG0022153	SIAH2	down	1.19	0.313	chr3(-):150458911-150481263	UCSC	seven in absentia homolog 2 (Drosophila)	---	6478	ENSG00000181788	8.31	8.06
GSHG0022189	SHOX2	up	1.06	0.528	chr3(-):157813801-157823952	UCSC	short stature homeobox 2	OG12 // OG12X // SHOT	6474	ENSG00000168779	7.12	7.21
GSHG0022215	MECOM	down	1.15	0.0915	chr3(-):168801287-169381563	UCSC	MDS1 and EVI1 complex locus	EVI1 // MDS1 // MDS1-EVI1 // PRDM3	2122	ENSG00000085276	6.6	6.4
GSHG0022247	TBL1XR1	down	1.04	0.226	chr3(-):176738542-176915048	UCSC	transducin (beta)-like 1 X-linked receptor 1	C21 // DC42 // FLJ12894 // IRA1 // TBLR1	79718	ENSG00000177565	9.46	9.41
GSHG0022297	ETV5	down	1.05	0.741	chr3(-):185764106-185826901	UCSC	ets variant 5	ERM	2119	ENSG00000244405	6.97	6.9
GSHG0022311	BCL6	up	1.13	0.454	chr3(-):187439165-187463513	UCSC	B-cell CLL/lymphoma 6	ZNF51 // BCL5 // BCL6A // LAZ3 // ZBTB27	604	ENSG00000113916	8.96	9.14
GSHG0022362	NCBP2	up	1.12	0.0215	chr3(-):196662273-196669468	UCSC	nuclear cap binding protein subunit 2, 20kDa	Cbc2 // CBP20 // NIP1	22916	ENSG00000114503	9.22	9.39
GSHG0022407	WHSC1	up	1.01	0.912	chr4(+):1873036-1983934	UCSC	Wolf-Hirschhorn syndrome candidate 1	MMSET // NSD2	7468	ENSG00000109685	8.53	8.54
GSHG0022413	RNF4	down	1.02	0.83	chr4(+):2470795-2517585	UCSC	ring finger protein 4	RES4-26 // SLX5 // SNURF	6047	ENSG00000063978	9.58	9.55
GSHG0022438	MSX1	down	1.01	0.974	chr4(+):4861389-4865663	UCSC	msh homeobox 1	HOX7 // HYD1 // OFC5	4487	ENSG00000163132	9	9
GSHG0022511	RBPJ	up	1.09	0.128	chr4(+):26321332-26436750	UCSC	recombination signal binding protein for immunoglobulin kappa J region	IGKJRB1 // RBPSUH // CBF1 // IGKJRB // KBF2 // RBP-J // RBPJK // SUH	3516	ENSG00000168214	9.72	9.85
GSHG0022533	KLF3	up	1.11	0.523	chr4(+):38665790-38703128	UCSC	Kruppel-like factor 3 (basic)	BKLF	51274	ENSG00000109787	8.47	8.62
GSHG0022562	SLC30A9	down	1.1	0.0822	chr4(+):41992523-42089550	UCSC	solute carrier family 30 (zinc transporter), member 9	C4orf1 // GAC63 // HUEL // ZNT9	10463	ENSG00000014824	9.09	8.96
GSHG0022609	REST	up	1.11	0.391	chr4(+):57774042-57832974	UCSC	RE1-silencing transcription factor	NRSF // XBR	5978	ENSG00000084093	8.27	8.42
GSHG0022610	POLR2B	up	1.04	0.558	chr4(+):57845030-57897334	UCSC	polymerase (RNA) II (DNA directed) polypeptide B, 140kDa	RPB2	5431	ENSG00000047315	9	9.06
GSHG0022680	ANXA3	down	1.06	0.644	chr4(+):79472742-79531597	UCSC	annexin A3	ANX3	306	ENSG00000138772	9.58	9.49
GSHG0022708	AFF1	up	1.07	0.531	chr4(+):87856154-88062206	UCSC	AF4/FMR2 family, member 1	MLLT2 // PBM1 // AF-4 // AF4	4299	ENSG00000172493	9.46	9.56
GSHG0022759	NFKB1	up	1.04	0.548	chr4(+):103405367-103538459	UCSC	nuclear factor of kappa light polypeptide gene enhancer in B-cells 1	KBF1 // NF-kappaB // NF-kB1 // NFkappaB // NFKB-p50 // p105 // p50	4790	ENSG00000109320	8.29	8.34
GSHG0022827	FGF2	down	1.26	0.267	chr4(+):123747863-123819390	UCSC	fibroblast growth factor 2 (basic)	FGFB	2247	ENSG00000138685	7.1	6.77
GSHG0022860	CCRN4L	up	1.15	0.531	chr4(+):139936913-139967772	UCSC	CCR4 carbon catabolite repression 4-like (S. cerevisiae)	CCR4 // CCR4L	25819	ENSG00000151014	8.38	8.58
GSHG0022862	NAA15	up	1.18	0.124	chr4(+):140222621-140341187	UCSC	N(alpha)-acetyltransferase 15, NatA auxiliary subunit	NARG1 // FLJ13340 // NATH // TBDN100	80155	ENSG00000164134	9.46	9.7
GSHG0022881	SMARCA5	down	1.05	0.495	chr4(+):144434616-144478642	UCSC	SWI/SNF related, matrix associated, actin dependent regulator of chromatin, subfamily a, member 5	hISWI // hSNF2H // ISWI	8467	ENSG00000153147	9.71	9.63
GSHG0022893	SMAD1	up	1.09	0.483	chr4(+):146402935-146480328	UCSC	SMAD family member 1	MADH1 // JV4-1 // MADR1	4086	ENSG00000170365	7.23	7.35
GSHG0022982	SAP30	down	1.05	0.743	chr4(+):174292093-174298682	UCSC	Sin3A-associated protein, 30kDa	---	8819	ENSG00000164105	6.89	6.82
GSHG0023008	ING2	up	1.06	0.48	chr4(+):183829836-184432249	UCSC	inhibitor of growth family, member 2	ING1L // p33ING2	3622	ENSG00000168556	6.77	6.85
GSHG0023026	TLR3	up	1.1	0.242	chr4(+):186990309-187006250	UCSC	toll-like receptor 3	CD283	7098	ENSG00000164342	6.4	6.54
GSHG0023065	CTBP1	down	1.11	0.0745	chr4(-):1205228-1242918	UCSC	C-terminal binding protein 1	BARS	1487	ENSG00000159692	8.51	8.35
GSHG0023070	SLBP	down	1.03	0.45	chr4(-):1694525-1714282	UCSC	stem-loop binding protein	HBP	7884	ENSG00000163950	8.54	8.49
GSHG0023074	WHSC2	up	1.04	0.72	chr4(-):1984442-2011837	UCSC	Wolf-Hirschhorn syndrome candidate 2	WHSC2 // NELF-A	7469	ENSG00000185049	7.85	7.91
GSHG0023077	MXD4	down	1.03	0.877	chr4(-):2249160-2263823	UCSC	MAX dimerization protein 4	bHLHc12 // MAD4 // MST149 // MSTP149	10608	ENSG00000123933	7.98	7.94
GSHG0023237	NFXL1	down	1.13	0.223	chr4(-):47849250-47916684	UCSC	nuclear transcription factor, X-box binding-like 1	HOZFP	152518	ENSG00000170448	7.84	7.66
GSHG0023260	CLOCK	up	1.17	0.241	chr4(-):56294068-56413076	UCSC	clock homolog (mouse)	bHLHe8 // KAT13D // KIAA0334	9575	ENSG00000134852	9.4	9.62
GSHG0023363	HNRNPD	up	1.1	0.235	chr4(-):83274467-83295149	UCSC	heterogeneous nuclear ribonucleoprotein D (AU-rich element RNA binding protein 1, 37kDa)	AUF1 // HNRPD	3184	ENSG00000138668	10.06	10.19
GSHG0023474	PITX2	down	1.03	0.887	chr4(-):111538579-111563279	UCSC	paired-like homeodomain 2	IHG2 // IRID2 // RGS // RIEG // RIEG1 // ARP1 // Brx1 // IGDS // Otlx2 // RS	5308	ENSG00000164093	7.52	7.48
GSHG0023529	ELF2	down	1.02	0.699	chr4(-):139978870-140098372	UCSC	E74-like factor 2 (ets domain transcription factor)	EU32 // NERF // NERF-1A // NERF-1B // NERF-2	1998	ENSG00000109381	7.76	7.73
GSHG0023535	SETD7	down	1.11	0.0226	chr4(-):140417253-140477923	UCSC	SET domain containing (lysine methyltransferase) 7	KIAA1717 // KMT7 // SET7 // SET7/9 // Set9	80854	ENSG00000145391	9.33	9.18
GSHG0023536	MAML3	down	1.07	0.274	chr4(-):140637545-141075233	UCSC	mastermind-like 3 (Drosophila)	TNRC3 // CAGH3 // GDN // KIAA1816 // MAM2	55534	ENSG00000196782	6.75	6.65
GSHG0023591	FBXW7	down	1.06	0.712	chr4(-):153242410-153456393	UCSC	F-box and WD repeat domain containing 7	AGO // CDC4 // FBW7 // FBX30 // FBXW6 // FLJ11071 // SEL-10 // SEL10	55294	ENSG00000109670	7.54	7.45
GSHG0023601	PLRG1	down	1.08	0.374	chr4(-):155456150-155471585	UCSC	pleiotropic regulator 1 (PRL1 homolog, Arabidopsis)	Cwc1 // PRL1 // Prp46 // PRPF46 // TANGO4	5356	ENSG00000171566	9.71	9.61
GSHG0023651	HMGB2	down	1.26	0.355	chr4(-):174252527-174255595	UCSC	high-mobility group box 2	HMG2	3148	ENSG00000164104	9.24	8.91
GSHG0023682	IRF2	down	1.03	0.792	chr4(-):185308878-185395726	UCSC	interferon regulatory factor 2	---	3660	ENSG00000168310	7.52	7.48
GSHG0023729	TRIP13	down	1.21	0.266	chr5(+):892969-918164	UCSC	thyroid hormone receptor interactor 13	16E1BP	9319	ENSG00000071539	7.62	7.34
GSHG0023861	SUB1	down	1.01	0.95	chr5(+):32585605-32604185	UCSC	SUB1 homolog (S. cerevisiae)	p14 // p15 // PC4	10923	ENSG00000113387	9.94	9.94
GSHG0023882	NIPBL	down	1.27	0.143	chr5(+):36876861-37065921	UCSC	Nipped-B homolog (Drosophila)	DKFZp434L1319 // FLJ11203 // FLJ12597 // FLJ13354 // FLJ13648 // IDN3 // Scc2	25836	ENSG00000164190	8.84	8.5
GSHG0023913	ZNF131	down	1.15	0.303	chr5(+):43120985-43192123	UCSC	zinc finger protein 131	pHZ-10 // ZBTB35	7690	ENSG00000172262	8.8	8.6
GSHG0023942	MAP3K1	up	1.08	0.321	chr5(+):56110900-56191976	UCSC	mitogen-activated protein kinase kinase kinase 1	MEKK1 // MAPKKK1 // MEKK	4214	ENSG00000095015	7.08	7.19
GSHG0023991	CDK7	up	1.01	0.926	chr5(+):68530622-68573256	UCSC	cyclin-dependent kinase 7	CAK // CAK1 // CDKN7 // MO15 // STK1	1022	ENSG00000134058	9.86	9.87
GSHG0024030	BTF3	down	1.05	0.352	chr5(+):72794250-72801448	UCSC	basic transcription factor 3	NACB // BTF3a // BTF3b	689	ENSG00000145741	11.33	11.26
GSHG0024046	F2R	up	1.24	0.0517	chr5(+):76011868-76031594	UCSC	coagulation factor II (thrombin) receptor	CF2R // PAR-1 // PAR1 // TR	2149	ENSG00000181104	7.46	7.77
GSHG0024057	JMY	down	1.03	0.854	chr5(+):78531925-78623036	UCSC	junction mediating and regulatory protein, p53 cofactor	FLJ37870	133746	ENSG00000152409	8.29	8.25
GSHG0024096	POLR3G	up	1.11	0.18	chr5(+):89770681-89810369	UCSC	polymerase (RNA) III (DNA directed) polypeptide G (32kD)	RPC32 // RPC7	10622	ENSG00000113356	8.09	8.23
GSHG0024100	NR2F1	up	1.25	0.248	chr5(+):92919043-92929822	UCSC	nuclear receptor subfamily 2, group F, member 1	ERBAL3 // TFCOUP1 // COUP-TFI // EAR-3 // SVP44 // TCFCOUP1	7025	ENSG00000175745	8.46	8.78
GSHG0024238	TCF7	down	1.01	0.908	chr5(+):133450402-133483927	UCSC	transcription factor 7 (T-cell specific, HMG-box)	TCF-1	6932	ENSG00000081059	7.59	7.57
GSHG0024261	SMAD5	down	1.02	0.526	chr5(+):135468534-135518422	UCSC	SMAD family member 5	MADH5 // Dwfc // JV5-1	4090	ENSG00000113658	8.78	8.75
GSHG0024271	EGR1	up	1.36	0.0156	chr5(+):137801169-137805189	UCSC	early growth response 1	AT225 // G0S30 // KROX-24 // NGFI-A // TIS8 // ZIF-268 // ZNF225	1958	ENSG00000120738	11.65	12.1
GSHG0024325	RNF14	up	1.04	0.693	chr5(+):141346402-141369862	UCSC	ring finger protein 14	ARA54 // HFB30 // TRIAD2	9604	ENSG00000013561	8.04	8.09
GSHG0024344	TCERG1	up	1.07	0.462	chr5(+):145826873-145891071	UCSC	transcription elongation regulator 1	TAF2S // CA150 // Urn1	10915	ENSG00000113649	9.55	9.65
GSHG0024357	ABLIM3	down	1.13	0.341	chr5(+):148521054-148639999	UCSC	actin binding LIM protein family, member 3	KIAA0843	22885	ENSG00000173210	7.65	7.48
GSHG0024365	PPARGC1B	up	1.04	0.761	chr5(+):149109815-149234584	UCSC	peroxisome proliferator-activated receptor gamma, coactivator 1 beta	PERC // PGC1B	133522	ENSG00000155846	6.58	6.63
GSHG0024401	CNOT8	up	1.18	0.168	chr5(+):154237807-154256351	UCSC	CCR4-NOT transcription complex, subunit 8	POP2 // CAF1 // CALIF // hCAF1	9337	ENSG00000155508	7.28	7.52
GSHG0024441	WWC1	up	1.04	0.857	chr5(+):167719065-167899306	UCSC	WW and C2 domain containing 1	KIAA0869 // KIBRA	23286	ENSG00000113645	7.2	7.26
GSHG0024476	C5orf41	up	1.26	0.195	chr5(+):172483353-172566291	UCSC	chromosome 5 open reading frame 41	C5orf41 // LRF	153222	ENSG00000164463	6.56	6.89
GSHG0024510	NSD1	down	1.06	0.353	chr5(+):176560026-176727213	UCSC	nuclear receptor binding SET domain protein 1	STO // ARA267 // FLJ22263 // KMT3B	64324	ENSG00000165671	7.62	7.53
GSHG0024526	HNRNPAB	down	1.07	0.478	chr5(+):177631506-177638183	UCSC	heterogeneous nuclear ribonucleoprotein A/B	HNRPAB // ABBP1 // FLJ40338	3182	ENSG00000197451	10	9.9
GSHG0024539	SQSTM1	down	1.12	0.539	chr5(+):179233388-179265075	UCSC	sequestosome 1	OSIL // PDB3 // A170 // p60 // p62 // p62B	8878	ENSG00000161011	10.52	10.35
GSHG0024584	IRX4	down	1.4	0.0364	chr5(-):1877541-1887293	UCSC	iroquois homeobox 4	---	50805	ENSG00000113430	7.92	7.43
GSHG0024593	MED10	up	1.05	0.769	chr5(-):6372040-6378639	UCSC	mediator complex subunit 10	L6 // MGC5309 // NUT2 // TRG20	84246	ENSG00000133398	7.81	7.88
GSHG0024655	DAP	down	1.16	0.249	chr5(-):10679343-10761387	UCSC	death-associated protein	---	1611	ENSG00000112977	8.66	8.45
GSHG0024831	CENPK	down	1.12	0.416	chr5(-):64813593-64858995	UCSC	centromere protein K	CENP-K // FKSG14 // SOLT	64105	ENSG00000123219	6.87	6.71
GSHG0024845	TAF9	down	1.05	0.254	chr5(-):68647549-68665840	UCSC	TAF9 RNA polymerase II, TATA box binding protein (TBP)-associated factor, 32kDa	TAF2G // AD-004 // CGI-137 // CINAP // MGC1603 // MGC3647 // MGC5067 // TAFII31 // TAFII32 // TAFIID32	102157402 // 6880	ENSG00000085231	8.27	8.21
GSHG0024865	FOXD1	up	1.19	0.119	chr5(-):72742083-72744352	UCSC	forkhead box D1	FKHL8 // FREAC4	2297	ENSG00000251493	7.54	7.79
GSHG0024934	CCNH	up	1.14	0.116	chr5(-):86687311-86708850	UCSC	cyclin H	p34 // p37	902	ENSG00000134480	8.06	8.24
GSHG0024942	MEF2C	up	1.6	0.0766	chr5(-):88014059-88199922	UCSC	myocyte enhancer factor 2C	---	4208	ENSG00000081189	6.97	7.65
GSHG0024973	CHD1	down	1.2	0.218	chr5(-):98190908-98262240	UCSC	chromodomain helicase DNA binding protein 1	---	1105	ENSG00000153922	8.88	8.62
GSHG0025047	IRF1	down	1.02	0.824	chr5(-):131746689-131826465	UCSC	interferon regulatory factor 1	MAR	3659	ENSG00000125347	6.97	6.94
GSHG0025058	AFF4	up	1.09	0.446	chr5(-):132211071-132299354	UCSC	AF4/FMR2 family, member 4	AF5Q31 // MCEF	27125	ENSG00000072364	8.55	8.68
GSHG0025094	BRD8	down	1.03	0.887	chr5(-):137475460-137514358	UCSC	bromodomain containing 8	p120 // SMAP	10902	ENSG00000112983	7.64	7.6
GSHG0025115	PFDN1	down	1.11	0.448	chr5(-):139624635-139682689	UCSC	prefoldin subunit 1	PFD1	5201	ENSG00000113068	8.9	8.75
GSHG0025132	TAF7	down	1.02	0.903	chr5(-):140698122-140699611	UCSC	TAF7 RNA polymerase II, TATA box binding protein (TBP)-associated factor, 55kDa	TAF2F // TAFII55	6879	ENSG00000178913	7.97	7.94
GSHG0025134	HDAC3	up	1.37	0.024	chr5(-):141000437-141016423	UCSC	histone deacetylase 3	HD3 // RPD3 // RPD3-2	8841	ENSG00000171720	7.95	8.41
GSHG0025146	NR3C1	down	1.02	0.749	chr5(-):142657496-142815077	UCSC	nuclear receptor subfamily 3, group C, member 1 (glucocorticoid receptor)	GRL // GR	2908	ENSG00000113580	6.92	6.88
GSHG0025178	RPS14	down	1.06	0.271	chr5(-):149823792-149829319	UCSC	ribosomal protein S14	EMTB // S14	6208	ENSG00000164587	8.9	8.82
GSHG0025209	MED7	down	1.13	0.523	chr5(-):156560307-156569921	UCSC	mediator complex subunit 7	CRSP9 // CRSP33	9443	ENSG00000155868	7.01	6.84
GSHG0025257	FBXW11	down	1.06	0.534	chr5(-):171288556-171433877	UCSC	F-box and WD repeat domain containing 11	FBXW1B // BTRC2 // BTRCP2 // Fbw11 // Fbw1b // Hos // KIAA0696	23291	ENSG00000072803	9.01	8.92
GSHG0025342	MAPK9 // MAPK9	up	1.05	0.581	chr5(-):179660594-179719071	UCSC	mitogen-activated protein kinase 9 // mitogen-activated protein kinase 9	PRKM9 // JNK2 // p54a // SAPK	5601	ENSG00000050748	7.76	7.84
GSHG0025374	RIPK1	down	1.17	0.131	chr6(+):3064122-3115421	UCSC	receptor (TNFRSF)-interacting serine-threonine kinase 1	RIP	8737	ENSG00000137275	8.13	7.9
GSHG0025402	RREB1	up	1.16	0.121	chr6(+):7107830-7252213	UCSC	ras responsive element binding protein 1	HNT	6239	ENSG00000124782	9.14	9.36
GSHG0025427	HIVEP1	down	1.02	0.897	chr6(+):12012569-12165235	UCSC	human immunodeficiency virus type I enhancer binding protein 1	ZNF40 // CIRIP // CRYBP1 // MBP-1 // PRDII-BF1 // Schnurri-1 // ZAS1 // ZNF40A	3096	ENSG00000095951	7.05	7.03
GSHG0025432	SIRT5	up	1.02	0.842	chr6(+):13574761-13615390	UCSC	sirtuin 5	---	23408	ENSG00000124523	6.84	6.88
GSHG0025438	JARID2	up	1.19	0.0554	chr6(+):15245734-15522271	UCSC	jumonji, AT rich interactive domain 2	JMJ	3720	ENSG00000008083	8.46	8.72
GSHG0025452	E2F3	up	1.01	0.93	chr6(+):20402136-20493945	UCSC	E2F transcription factor 3	---	1871	ENSG00000112242	6.71	6.72
GSHG0025472	GMNN	down	1.24	0.201	chr6(+):24775159-24786323	UCSC	geminin, DNA replication inhibitor	Gem	51053	ENSG00000112312	7.25	6.94
GSHG0025515	ABT1	up	1.06	0.607	chr6(+):26597171-26600278	UCSC	activator of basal transcription 1	---	29777	ENSG00000146109	7.2	7.29
GSHG0025536	ZNF165	up	1.13	0.649	chr6(+):28046573-28057346	UCSC	zinc finger protein 165	CT53 // ZSCAN7	7718	ENSG00000197279	6.23	6.4
GSHG0025540	ZNF192	down	1.07	0.216	chr6(+):28109688-28127249	UCSC	zinc finger protein 192	ZNF192 // LD5-1 // ZSCAN40	7745	ENSG00000198315	7.46	7.36
GSHG0025544	ZNF193	down	1	0.994	chr6(+):28193029-28201262	UCSC	zinc finger protein 193	ZNF193 // PRD51	7746	ENSG00000137185	7.03	7.02
GSHG0025546	ZNF187	down	1.08	0.452	chr6(+):28234788-28245998	UCSC	zinc finger protein 187	ZNF187 // SRE-ZBP	7741	---	7.36	7.25
GSHG0025548	ZKSCAN3	up	1.09	0.448	chr6(+):28317691-28336954	UCSC	zinc finger with KRAB and SCAN domains 3	ZNF306 // ZNF309 // ZF47 // Zfp47 // ZSCAN35	80317	ENSG00000189298	6.52	6.65
GSHG0025660	HMGA1	up	1.02	0.71	chr6(+):34204577-34214008	UCSC	high mobility group AT-hook 1	HMGIY	3159	ENSG00000137309	11.55	11.57
GSHG0025670	ZNF76	up	1.11	0.658	chr6(+):35226685-35263760	UCSC	zinc finger protein 76 (expressed in testis)	D6S229E // Zfp523 // ZNF523	7629	ENSG00000065029	7.04	7.19
GSHG0025672	PPARD	down	1.02	0.843	chr6(+):35310335-35395968	UCSC	peroxisome proliferator-activated receptor delta	FAAR // NR1C2 // NUC1 // NUCII	5467	ENSG00000112033	7.81	7.78
GSHG0025679	MAPK14	down	1.15	0.017	chr6(+):35995454-36079013	UCSC	mitogen-activated protein kinase 14	CSBP1 // CSBP2 // CSPB1 // Mxi2 // p38 // PRKM14 // PRKM15	1432	ENSG00000112062	7.76	7.55
GSHG0025685	SRSF3	up	1.08	0.184	chr6(+):36562090-36572244	UCSC	serine/arginine-rich splicing factor 3	SFRS3 // SRp20	6428	ENSG00000112081	10.35	10.46
GSHG0025692	PIM1	up	1.45	0.00486	chr6(+):37137922-37143205	UCSC	pim-1 oncogene	PIM	5292	ENSG00000137193	8	8.54
GSHG0025722	FOXP4	down	1.12	0.47	chr6(+):41514164-41570121	UCSC	forkhead box P4	FLJ40908	116113	ENSG00000137166	6.9	6.74
GSHG0025729	TAF8	up	1.01	0.836	chr6(+):42018251-42055199	UCSC	TAF8 RNA polymerase II, TATA box binding protein (TBP)-associated factor, 43kDa	TBN // FLJ32821 // TAF(II)43	129685	ENSG00000137413	8.03	8.05
GSHG0025747	SRF	up	1.38	0.0028	chr6(+):43138920-43149243	UCSC	serum response factor (c-fos serum response element-binding transcription factor)	MCM1	6722	ENSG00000112658	8.12	8.58
GSHG0025770	CDC5L	down	1.04	0.737	chr6(+):44355251-44418161	UCSC	CDC5 cell division cycle 5-like (S. pombe)	CDC5 // CEF1 // hCDC5 // PCDC5RP	988	ENSG00000096401	8.56	8.5
GSHG0025852	MYO6	up	1.01	0.876	chr6(+):76458909-76629254	UCSC	myosin VI	DFNA22 // DFNB37 // KIAA0389	4646	ENSG00000196586	7.34	7.36
GSHG0025900	CASP8AP2	down	1	0.993	chr6(+):90539613-90584154	UCSC	caspase 8 associated protein 2	CED-4 // FLASH // FLJ11208 // KIAA1315 // RIP25	9994	ENSG00000118412	8.18	8.18
GSHG0025911	KIAA0776	down	1.01	0.953	chr6(+):96969702-97003149	UCSC	KIAA0776	KIAA0776 // Maxer // NLBP // RCAD	23376	ENSG00000014123	8.34	8.33
GSHG0025932	PRDM1	up	1.57	0.2	chr6(+):106534191-106557814	UCSC	PR domain containing 1, with ZNF domain	BLIMP1 // PRDI-BF1	639	ENSG00000057657	6.28	6.93
GSHG0025962	CDC40	up	1.03	0.638	chr6(+):110501344-110575477	UCSC	cell division cycle 40 homolog (S. cerevisiae)	EHB3 // FLJ10564 // PRP17 // PRPF17	51362	ENSG00000168438	8.19	8.24
GSHG0025967	GTF3C6	down	1.04	0.777	chr6(+):111279763-111289098	UCSC	general transcription factor IIIC, polypeptide 6, alpha 35kDa	C6orf51 // bA397G5.3 // TFIIIC35	112495	ENSG00000155115	6.5	6.44
GSHG0025999	ASF1A	down	1.19	0.284	chr6(+):119149270-119230338	UCSC	ASF1 anti-silencing function 1 homolog A (S. cerevisiae)	CIA // DKFZP547E2110	25842	ENSG00000111875	7.87	7.62
GSHG0026002	HSF2	up	1.02	0.86	chr6(+):122720696-122754264	UCSC	heat shock transcription factor 2	---	3298	ENSG00000025156	7.62	7.65
GSHG0026053	TBPL1	down	1.02	0.871	chr6(+):134273308-134308646	UCSC	TBP-like 1	STUD // TLF // TLP // TRF2	9519	ENSG00000028839	7.36	7.33
GSHG0026056	MYB	down	1.02	0.868	chr6(+):135502453-135540311	UCSC	v-myb myeloblastosis viral oncogene homolog (avian)	c-myb	4602	ENSG00000118513	6.52	6.49
GSHG0026063	TNFAIP3	up	1.61	0.0956	chr6(+):138188325-138204450	UCSC	tumor necrosis factor, alpha-induced protein 3	A20 // OTUD7C	7128	ENSG00000118503	6.58	7.26
GSHG0026106	TAB2	up	1.01	0.839	chr6(+):149539777-149732747	UCSC	TGF-beta activated kinase 1/MAP3K7 binding protein 2	MAP3K7IP2 // KIAA0733	23118	ENSG00000055208	10.27	10.29
GSHG0026145	ARID1B	up	1.22	0.147	chr6(+):157099064-157531911	UCSC	AT rich interactive domain 1B (SWI1-like)	6A3-5 // BAF250b // DAN15 // ELD/OSA1 // KIAA1235 // p250R	57492	ENSG00000049618	7.73	8.02
GSHG0026163	TULP4	down	1.05	0.483	chr6(+):158733692-158932860	UCSC	tubby like protein 4	KIAA1397 // TUSP	56995	ENSG00000130338	8.12	8.04
GSHG0026227	TBP	down	1.03	0.682	chr6(+):170863421-170881957	UCSC	TATA box binding protein	GTF2D1 // SCA17 // TFIID	6908	ENSG00000112592	8.89	8.85
GSHG0026297	TFAP2A	up	1.13	0.371	chr6(-):10396916-10419797	UCSC	transcription factor AP-2 alpha (activating enhancer binding protein 2 alpha)	AP2TF // TFAP2 // AP-2	7020	ENSG00000137203	8.12	8.29
GSHG0026325	ATXN1	up	1.21	0.372	chr6(-):16299343-16761725	UCSC	ataxin 1	SCA1 // ATX1 // D6S504E	6310	ENSG00000124788	6.97	7.24
GSHG0026339	DEK	down	1.08	0.383	chr6(-):18224400-18264799	UCSC	DEK oncogene	D6S231E	7913	ENSG00000124795	9.66	9.55
GSHG0026354	TDP2	down	1.06	0.519	chr6(-):24650205-24667318	UCSC	tyrosyl-DNA phosphodiesterase 2	TTRAP	51567	ENSG00000111802	8.09	8
GSHG0026394	ZNF184	down	1.04	0.587	chr6(-):27418522-27440897	UCSC	zinc finger protein 184	---	7738	ENSG00000096654	7.09	7.03
GSHG0026410	ZNF323	down	1.18	0.381	chr6(-):28292514-28324048	UCSC	zinc finger protein 323	ZNF310P // ZNF323	64288	ENSG00000235109	6.95	6.71
GSHG0026543	TAF11	up	1.15	0.392	chr6(-):34845555-34855848	UCSC	TAF11 RNA polymerase II, TATA box binding protein (TBP)-associated factor, 28kDa	TAF2I // TAFII28	6882	ENSG00000064995	6.69	6.9
GSHG0026550	TEAD3	down	1.19	0.517	chr6(-):35441376-35464861	UCSC	TEA domain family member 3	TEAD5 // ETFR-1 // TEF-5	7005	ENSG00000007866	7.04	6.79
GSHG0026609	MED20	up	1.12	0.479	chr6(-):41873091-41888881	UCSC	mediator complex subunit 20	TRFP // DKFZp586D2223 // PRO0213	9477	ENSG00000124641	7.25	7.42
GSHG0026616	TRERF1	up	1.13	0.288	chr6(-):42192669-42419865	UCSC	transcriptional regulating factor 1	BCAR2 // dJ139D8.5 // HSA277276 // RAPA // TReP-132	55809	ENSG00000124496	6.86	7.04
GSHG0026648	SUPT3H	up	1.05	0.772	chr6(-):44794467-45345788	UCSC	suppressor of Ty 3 homolog (S. cerevisiae)	SPT3 // SPT3L	8464	ENSG00000196284	6.88	6.95
GSHG0026756	TBX18	down	1.15	0.24	chr6(-):85397081-85473954	UCSC	T-box 18	---	9096	ENSG00000112837	7.2	7
GSHG0026768	AKIRIN2	up	1.07	0.501	chr6(-):88384580-88411985	UCSC	akirin 2	C6orf166 // dJ486L4.2 // FLJ10342	55122	ENSG00000135334	7.73	7.82
GSHG0026772	RNGTT	up	1.02	0.706	chr6(-):89319612-89673348	UCSC	RNA guanylyltransferase and 5'-phosphatase	hCAP // HCE // HCE1	8732	ENSG00000111880	7.98	8.01
GSHG0026783	MAP3K7	up	1.12	0.157	chr6(-):91223287-91297020	UCSC	mitogen-activated protein kinase kinase kinase 7	TAK1 // MEKK7	6885	ENSG00000135341	8.89	9.05
GSHG0026856	HDAC2	down	1.07	0.63	chr6(-):114257320-114292366	UCSC	histone deacetylase 2	RPD3 // YAF1	3066	ENSG00000196591	8.4	8.3
GSHG0026906	MED23	up	1.26	0.235	chr6(-):131895108-131949379	UCSC	mediator complex subunit 23	CRSP3 // CRSP130 // DRIP130 // Sur2	9439	ENSG00000112282	7.25	7.59
GSHG0026957	CITED2	up	1.32	0.0059	chr6(-):139693392-139695787	UCSC	Cbp/p300-interacting transactivator, with Glu/Asp-rich carboxy-terminal domain, 2	MRG1	10370	ENSG00000164442	8.95	9.34
GSHG0026963	HIVEP2	up	1.27	0.0785	chr6(-):143072604-143266340	UCSC	human immunodeficiency virus type I enhancer binding protein 2	HIV-EP2 // MBP-2 // MIBP1 // Schnurri-2 // ZAS2 // ZNF40B	3097	ENSG00000010818	8.06	8.4
GSHG0026971	PLAGL1	up	1.01	0.893	chr6(-):144261435-144385736	UCSC	pleiomorphic adenoma gene-like 1	LOT1 // NCRNA00020 // ZAC	5325 // 57061	ENSG00000118495	9.73	9.75
GSHG0027008	FBXO5	down	1.2	0.124	chr6(-):153291658-153304740	UCSC	F-box protein 5	EMI1 // FBX5 // Fbxo31	26271	ENSG00000112029	8.36	8.11
GSHG0027035	SOD2	down	1.22	0.237	chr6(-):160100151-160183565	UCSC	superoxide dismutase 2, mitochondrial	---	6648	ENSG00000112096	8.7	8.41
GSHG0026514	RXRB	up	1.19	0.245	chr6(-):33161362-33168630	UCSC	retinoid X receptor, beta	H-2RIIBP // NR2B2 // RCoR-1	6257	ENSG00000204231	7.44	7.68
GSHG0026520	DAXX	up	1.01	0.898	chr6(-):33286336-33290793	UCSC	death-domain associated protein	DAP6	1616	---	7.8	7.81
GSHG0025596	TCF19	down	1.21	0.002	chr6(+):31126303-31131992	UCSC	transcription factor 19	SC1	6941	ENSG00000137310	6.8	6.52
GSHG0025653	PHF1	down	1.18	0.0701	chr6(+):33378773-33384229	UCSC	PHD finger protein 1	MTF2L2 // TDRD19C	5252	ENSG00000112511	7.81	7.57
GSHG0026416	TRIM27	down	1.12	0.395	chr6(-):28870779-28891768	UCSC	tripartite motif-containing 27	RFP // RNF76	5987	ENSG00000204713	7.75	7.59
GSHG0026464	RDBP	up	1.01	0.928	chr6(-):31919864-31926864	UCSC	RD RNA binding protein	RDBP // D6S45 // NELF-E // RD // RDP	7936	ENSG00000204356	7.83	7.85
GSHG0026493	PBX2	up	1.06	0.566	chr6(-):32152510-32157963	UCSC	pre-B-cell leukemia homeobox 2	G17 // HOX12 // PBX2MHC	5089	ENSG00000204304	8.4	8.49
GSHG0027113	MAFK	up	1.02	0.909	chr7(+):1570367-1582679	UCSC	v-maf musculoaponeurotic fibrosarcoma oncogene homolog K (avian)	NFE2U // P18	7975	ENSG00000198517	6.89	6.92
GSHG0027180	AHR	down	1.03	0.719	chr7(+):17338276-17385775	UCSC	aryl hydrocarbon receptor	bHLHe76	196	ENSG00000106546	8.94	8.89
GSHG0027193	SP4	up	1.03	0.712	chr7(+):21467652-21554149	UCSC	Sp4 transcription factor	HF1B // MGC130008 // MGC130009 // SPR-1	6671	ENSG00000105866	7.21	7.26
GSHG0027219	NFE2L3	up	1.16	0.169	chr7(+):26191847-26226754	UCSC	nuclear factor (erythroid-derived 2)-like 3	Nrf3	9603	ENSG00000050344	8.9	9.11
GSHG0027236	TAX1BP1	down	1.04	0.212	chr7(+):27778992-27869384	UCSC	Tax1 (human T-cell leukemia virus type I) binding protein 1	CALCOCO3 // TXBP151	8887	ENSG00000106052	9.43	9.37
GSHG0027328	ZMIZ2	up	1.04	0.788	chr7(+):44788180-44809477	UCSC	zinc finger, MIZ-type containing 2	DKFZp761I2123 // hZIMP7 // KIAA1886 // NET27 // ZIMP7	83637	ENSG00000122515	8.04	8.09
GSHG0027386	ZNF138	up	1.06	0.768	chr7(+):64254766-64314178	UCSC	zinc finger protein 138	pHZ-32	7697	ENSG00000197008	6.62	6.7
GSHG0027393	ZNF92	down	1.01	0.971	chr7(+):64838712-64866048	UCSC	zinc finger protein 92	HPF12 // TF12	168374	ENSG00000146757	6.97	6.96
GSHG0027447	GTF2IRD1	up	1.03	0.835	chr7(+):73868120-74016918	UCSC	GTF2I repeat domain containing 1	WBSCR11 // BEN // Cream1 // GTF3 // MusTRD1 // RBAP2 // WBSCR12	9569	ENSG00000006704	6.64	6.68
GSHG0027467	ZP3	down	1.13	0.518	chr7(+):76026841-76074176	UCSC	zona pellucida glycoprotein 3 (sperm receptor)	ZP3A // ZP3B // ZP3-372 // ZP3-424	7784	ENSG00000188372	7.48	7.3
GSHG0027491	DMTF1	up	1.01	0.959	chr7(+):86781677-86825648	UCSC	cyclin D binding myb-like transcription factor 1	DMP1 // DMTF // hDMP1	9988	ENSG00000135164	8.58	8.59
GSHG0027515	GATAD1	up	1.03	0.746	chr7(+):92076762-92089381	UCSC	GATA zinc finger domain containing 1	FLJ22489 // ODAG // RG083M05.2	57798	ENSG00000157259	9.02	9.06
GSHG0027552	BUD31	up	1.19	0.169	chr7(+):99006588-99017238	UCSC	BUD31 homolog (S. cerevisiae)	Cwc14 // EDG-2 // EDG2 // fSAP17 // G10 // YCR063W	8896	ENSG00000106245	9.02	9.28
GSHG0027555	ZKSCAN5	down	1.43	0.0826	chr7(+):99101607-99132297	UCSC	zinc finger with KRAB and SCAN domains 5	ZFP95 // ZNF914 // ZSCAN37	23660	ENSG00000196652	6.97	6.46
GSHG0027561	ZKSCAN1	up	1.02	0.583	chr7(+):99613195-99639311	UCSC	zinc finger with KRAB and SCAN domains 1	ZNF139 // ZNF36 // KOX18 // PHZ-37 // ZSCAN33	7586	ENSG00000106261	8.99	9.02
GSHG0027563	ZSCAN21	down	1.05	0.614	chr7(+):99647390-99662662	UCSC	zinc finger and SCAN domain containing 21	ZNF38 // DKFZp434L134 // NY-REN-21 // Zipro1	7589	ENSG00000166529	7.17	7.1
GSHG0027604	CUX1	up	1.21	0.0657	chr7(+):101459184-101927250	UCSC	cut-like homeobox 1	CUTL1 // CASP // CDP // CDP/Cut // CDP/Cux // CDP1 // Clox // CUT // CUX // Cux/CDP // GOLIM6	1523	ENSG00000257923	7.78	8.06
GSHG0027629	MLL5	up	1.18	0.39	chr7(+):104654637-104754808	UCSC	myeloid/lymphoid or mixed-lineage leukemia 5 (trithorax homolog, Drosophila)	MLL5 // HDCMC04P	55904	ENSG00000005483	8.6	8.85
GSHG0027650	ZNF277	up	1.06	0.523	chr7(+):111846643-111983989	UCSC	zinc finger protein 277	ZNF277P // NRIF4	11179	ENSG00000198839	8.23	8.31
GSHG0027656	MDFIC	up	1.25	0.429	chr7(+):114562209-114659970	UCSC	MyoD family inhibitor domain containing	HIC	29969	ENSG00000135272	6.4	6.72
GSHG0027661	CAV1	up	1.23	0.00278	chr7(+):116164839-116201238	UCSC	caveolin 1, caveolae protein, 22kDa	CAV	857	ENSG00000105974	10.85	11.14
GSHG0027676	WNT16	up	1.16	0.165	chr7(+):120965421-120981157	UCSC	wingless-type MMTV integration site family, member 16	---	51384	ENSG00000002745	9.31	9.52
GSHG0027691	SND1	up	1.14	0.175	chr7(+):127292202-127732661	UCSC	staphylococcal nuclease and tudor domain containing 1	p100 // TDRD11	27044	ENSG00000197157	9.26	9.45
GSHG0027712	SMO	up	1.08	0.583	chr7(+):128828713-128853383	UCSC	smoothened homolog (Drosophila)	SMOH // FZD11	6608	ENSG00000128602	6.47	6.59
GSHG0027717	NRF1	down	1	0.983	chr7(+):129251555-129396920	UCSC	nuclear respiratory factor 1	ALPHA-PAL // EWG	4899	ENSG00000106459	7.46	7.46
GSHG0027766	TRIM24	down	1.28	0.334	chr7(+):138144951-138270333	UCSC	tripartite motif-containing 24	TIF1 // hTIF1 // RNF82 // Tif1a	8805	ENSG00000122779	8.23	7.88
GSHG0027847	ZNF398	up	1.11	0.447	chr7(+):148823508-148880116	UCSC	zinc finger protein 398	KIAA1339 // P51 // P71 // ZER6	57541	ENSG00000197024	8.04	8.19
GSHG0027849	ZNF282	up	1.15	0.213	chr7(+):148892554-148923337	UCSC	zinc finger protein 282	HUB1	8427	ENSG00000170265	7.01	7.22
GSHG0027850	ZNF212	down	1.1	0.421	chr7(+):148936742-148952686	UCSC	zinc finger protein 212	C2H2-150	7988	ENSG00000170260	6.23	6.09
GSHG0027851	ZNF783	up	1.12	0.424	chr7(+):148959262-148994403	UCSC	zinc finger family member 783	DKFZp667J212	100289678	ENSG00000204946	6.5	6.67
GSHG0027931	DNAJB6	up	1.08	0.73	chr7(+):157129698-157210132	UCSC	DnaJ (Hsp40) homolog, subfamily B, member 6	LGMD1D // MRJ	10049	ENSG00000105993	8.45	8.56
GSHG0027999	ZNF12	down	1.13	0.337	chr7(-):6728067-6746621	UCSC	zinc finger protein 12	ZNF325 // GIOT-3 // KOX3	7559	ENSG00000164631	7.95	7.78
GSHG0028018	ETV1	up	1.1	0.723	chr7(-):13930858-14031050	UCSC	ets variant 1	ER81	2115	ENSG00000006468	7.57	7.72
GSHG0028075	HOXA3 // HOXA5	up	1.01	0.938	chr7(-):27145809-27183287	UCSC	homeobox A3 // homeobox A5	HOX1 // HOX1C // HOX1E	3200 // 3202	ENSG00000105997 // ENSG00000106004	7.47	7.48
GSHG0028078	HOXA7	up	1.06	0.452	chr7(-):27193335-27196296	UCSC	homeobox A7	HOX1 // HOX1A	3204	ENSG00000122592	7.53	7.62
GSHG0028084	JAZF1	up	1.13	0.456	chr7(-):27870201-28220437	UCSC	JAZF zinc finger 1	DKFZp761K2222 // TIP27 // ZNF802	221895	ENSG00000153814	7.12	7.3
GSHG0028095	NOD1	up	1.09	0.468	chr7(-):30464144-30518393	UCSC	nucleotide-binding oligomerization domain containing 1	CARD4 // CLR7.1 // NLRC1	10392	ENSG00000106100	6.8	6.93
GSHG0028261	BAZ1B	down	1.09	0.125	chr7(-):72854728-72936615	UCSC	bromodomain adjacent to zinc finger domain, 1B	WBSCR10 // WBSCR9 // WSTF	9031	ENSG00000009954	9.06	8.93
GSHG0028265	MLXIPL	up	1.07	0.693	chr7(-):73007524-73062270	UCSC	MLX interacting protein-like	WBSCR14 // bHLHd14 // CHREBP // MIO // MONDOB // WS-bHLH	51085	ENSG00000009950	7.73	7.82
GSHG0032657	GTF2I	down	1.05	0.672	chr7(+):74071991-74175026	UCSC	general transcription factor IIi	WBSCR6 // BAP-135 // BTKAP1 // DIWS // IB291 // SPIN // TFII-I	2969	ENSG00000077809	9.43	9.36
GSHG0028286	PMS2P3	up	1.13	0.527	chr7(-):75137070-75157453	UCSC	postmeiotic segregation increased 2 pseudogene 3	PMS2L3 // PMS2L9 // PMS5 // PMSR3	5387	ENSG00000127957	7.01	7.19
GSHG0028391	ZNF394	down	1.23	0.0133	chr7(-):99090423-99097920	UCSC	zinc finger protein 394	FLJ12298 // ZKSCAN14 // ZSCAN46	84124	ENSG00000160908	7.26	6.97
GSHG0028401	ZNF3	down	1.01	0.934	chr7(-):99661470-99680359	UCSC	zinc finger protein 3	A8-51 // FLJ20216 // HF.12 // KOX25 // PP838 // Zfp113	7551	ENSG00000166526	7.91	7.89
GSHG0028403	TAF6	down	1.01	0.877	chr7(-):99704694-99717481	UCSC	TAF6 RNA polymerase II, TATA box binding protein (TBP)-associated factor, 80kDa	TAF2E // MGC:8964 // TAFII70 // TAFII80 // TAFII85	6878	ENSG00000106290	8.68	8.66
GSHG0028439	POLR2J	down	1.01	0.941	chr7(-):102113550-102119381	UCSC	polymerase (RNA) II (DNA directed) polypeptide J, 13.3kDa	hRPB14 // POLR2J1 // RPB11 // RPB11A // RPB11m	5439	ENSG00000005075	7.49	7.47
GSHG0028453	DNAJC2	up	1.06	0.831	chr7(-):102952921-102985320	UCSC	DnaJ (Hsp40) homolog, subfamily C, member 2	ZRF1 // MPHOSPH11 // MPP11 // ZUO1 // zuotin	27000	ENSG00000105821	8.36	8.44
GSHG0028617	CREB3L2	down	1.14	0.29	chr7(-):137559727-137686847	UCSC	cAMP responsive element binding protein 3-like 2	BBF2H7 // TCAG_1951439	64764	ENSG00000182158	8.36	8.17
GSHG0028628	HIPK2	down	1.08	0.0811	chr7(-):139246317-139477693	UCSC	homeodomain interacting protein kinase 2	---	28996	ENSG00000064393	10.33	10.22
GSHG0028633	JHDM1D	up	1.25	0.16	chr7(-):139784546-139908915	UCSC	jumonji C domain containing histone demethylase 1 homolog D (S. cerevisiae)	JHDM1D // KIAA1718	80853	ENSG00000006459	7.17	7.5
GSHG0028690	EZH2	up	1.01	0.936	chr7(-):148504464-148581441	UCSC	enhancer of zeste homolog 2 (Drosophila)	ENX-1 // EZH1 // KMT6 // KMT6A	2146	ENSG00000106462	8.81	8.82
GSHG0028695	ZNF786	up	1.05	0.784	chr7(-):148766580-148787869	UCSC	zinc finger protein 786	DKFZp762I137	136051	ENSG00000197362	6.28	6.35
GSHG0028696	ZNF425	down	1.16	0.0016	chr7(-):148799880-148823438	UCSC	zinc finger protein 425	---	155054	ENSG00000204947	6.7	6.49
GSHG0028698	ZNF777	down	1.19	0.131	chr7(-):149128456-149158053	UCSC	zinc finger protein 777	KIAA1285	27153	ENSG00000196453	7.89	7.64
GSHG0028699	ZNF746	down	1.12	0.325	chr7(-):149169884-149194900	UCSC	zinc finger protein 746	FLJ31413	155061	ENSG00000181220	8.08	7.91
GSHG0028723	SMARCD3	up	1.01	0.904	chr7(-):150936060-150974234	UCSC	SWI/SNF related, matrix associated, actin dependent regulator of chromatin, subfamily d, member 3	BAF60C // CRACD3 // Rsc6p	6604	ENSG00000082014	7.14	7.15
GSHG0028734	MLL3	up	1.37	0.0412	chr7(-):151832012-152133090	UCSC	myeloid/lymphoid or mixed-lineage leukemia 3	MLL3 // HALR // KIAA1506	58508	ENSG00000055609	8.24	8.7
GSHG0028738	PAXIP1	up	1.24	0.17	chr7(-):154735399-154794685	UCSC	PAX interacting (with transcription-activation domain) protein 1	PAXIP1L // CAGF28 // CAGF29 // PTIP // TNRC2	22976	ENSG00000157212	6.85	7.16
GSHG0028766	ZNF596	down	1.17	0.326	chr8(+):182137-197340	UCSC	zinc finger protein 596	---	169270	ENSG00000172748	6.75	6.52
GSHG0028911	ELP3	up	1.09	0.128	chr8(+):27947748-28048667	UCSC	elongation protein 3 homolog (S. cerevisiae)	FLJ10422 // KAT9	55140	ENSG00000134014	8.53	8.65
GSHG0028913	FZD3	down	1.03	0.686	chr8(+):28351722-28431784	UCSC	frizzled homolog 3 (Drosophila)	---	7976	ENSG00000104290	7.19	7.14
GSHG0028917	HMBOX1	up	1.03	0.669	chr8(+):28747911-28910242	UCSC	homeobox containing 1	FLJ21616 // HNF1LA // HOT1 // PBHNF	79618	ENSG00000147421	7.99	8.03
GSHG0028926	RBPMS	up	1.26	0.124	chr8(+):30242017-30429777	UCSC	RNA binding protein with multiple splicing	HERMES	11030	ENSG00000157110	7.98	8.31
GSHG0028952	ASH2L	up	1	0.986	chr8(+):37963011-37997598	UCSC	ash2 (absent, small, or homeotic)-like (Drosophila)	ASH2L1 // ASH2 // ASH2L2 // Bre2	9070	ENSG00000129691	7.91	7.91
GSHG0028976	IKBKB	down	1.02	0.85	chr8(+):42128820-42190171	UCSC	inhibitor of kappa light polypeptide gene enhancer in B-cells, kinase beta	IKK-beta // IKK2 // IKKB // NFKBIKB	3551	ENSG00000104365	7.59	7.57
GSHG0029100	ZFHX4	down	1.05	0.803	chr8(+):77593515-77779520	UCSC	zinc finger homeobox 4	FLJ20980 // ZFH4	79776	ENSG00000091656	7.29	7.22
GSHG0029102	PKIA	up	1.2	0.504	chr8(+):79428336-79517502	UCSC	protein kinase (cAMP-dependent, catalytic) inhibitor alpha	PRKACN1	5569	ENSG00000171033	6.5	6.77
GSHG0029123	E2F5	up	1.07	0.496	chr8(+):86089458-86129387	UCSC	E2F transcription factor 5, p130-binding	---	1875	ENSG00000133740	7.44	7.54
GSHG0029131	RIPK2	down	1.24	0.0447	chr8(+):90769975-90803292	UCSC	receptor-interacting serine-threonine kinase 2	CARD3 // CARDIAK // RICK // RIP2	8767	ENSG00000104312	9.08	8.76
GSHG0029157	MTDH	up	1.04	0.721	chr8(+):98656407-98742488	UCSC	metadherin	3D3 // AEG-1 // LYRIC	92140	ENSG00000147649	10.24	10.29
GSHG0029168	POLR2K	up	1.04	0.728	chr8(+):101162839-101166230	UCSC	polymerase (RNA) II (DNA directed) polypeptide K, 7.0kDa	RPB10alpha	5440	ENSG00000147669	10.32	10.37
GSHG0029173	GRHL2	up	1.2	0.0559	chr8(+):102504666-102681954	UCSC	grainyhead-like 2 (Drosophila)	DFNA28 // TFCP2L3 // BOM // FLJ13782	79977	ENSG00000083307	6.74	7
GSHG0029187	FZD6	down	1.23	0.0706	chr8(+):104310661-104345092	UCSC	frizzled homolog 6 (Drosophila)	Hfz6	8323	ENSG00000164930	9.23	8.93
GSHG0029200	ENY2	up	1.01	0.962	chr8(+):110346552-110358188	UCSC	enhancer of yellow 2 homolog (Drosophila)	DC6 // FLJ20480	56943	ENSG00000120533	8.98	8.99
GSHG0029210	MED30	up	1.05	0.617	chr8(+):118532952-118552499	UCSC	mediator complex subunit 30	THRAP6 // TRAP25	90390	ENSG00000164758	8.71	8.78
GSHG0029222	ZHX2	down	1.18	0.0742	chr8(+):123793901-123986755	UCSC	zinc fingers and homeoboxes 2	KIAA0854	22882	ENSG00000178764	6.73	6.48
GSHG0029245	TRIB1	up	1.28	0.065	chr8(+):126442563-126450646	UCSC	tribbles homolog 1 (Drosophila)	C8FW // GIG2 // TRB1	10221	ENSG00000173334	10.42	10.77
GSHG0029250	MYC	up	1.25	0.0464	chr8(+):128747680-128753678	UCSC	v-myc myelocytomatosis viral oncogene homolog (avian)	bHLHe39 // c-Myc // MYCC	4609	ENSG00000136997	10.38	10.7
GSHG0029317	MAF1	up	1.02	0.736	chr8(+):145159305-145162515	UCSC	MAF1 homolog (S. cerevisiae)	DKFZp586G1123	84232	ENSG00000179632	8.58	8.61
GSHG0029323	HSF1	up	1.04	0.649	chr8(+):145515270-145538384	UCSC	heat shock transcription factor 1	HSTF1	3297	ENSG00000185122	8.1	8.15
GSHG0029335	ZNF7	up	1.1	0.338	chr8(+):146052903-146072894	UCSC	zinc finger protein 7	HF.16 // KOX4	7553	ENSG00000147789	7.64	7.77
GSHG0029392	PINX1 // SOX7	up	1.12	0.219	chr8(-):10581278-10697409	UCSC	PIN2/TERF1 interacting, telomerase inhibitor 1 // SRY (sex determining region Y)-box 7	FLJ20565 // LPTL // LPTS // MGC8850 // PinX1	54984 // 83595	ENSG00000171056 // ENSG00000254093	7.14	7.31
GSHG0029427	CNOT7	down	1.14	0.0974	chr8(-):17086740-17104387	UCSC	CCR4-NOT transcription complex, subunit 7	CAF1	29883	ENSG00000198791	10.91	10.73
GSHG0029459	EGR3	up	2.71	0.00232	chr8(-):22545177-22551644	UCSC	early growth response 3	PILOT	1960	ENSG00000179388	8.33	9.77
GSHG0029495	FBXO16 // ZNF395	up	1.3	0.125	chr8(-):28203102-28347835	UCSC	F-box protein 16 // zinc finger protein 395	DKFZp434K1210 // FBX16 // HDBP2 // PBF // PRF-1	157574 // 55893	ENSG00000186918 // ENSG00000214050	7.22	7.6
GSHG0029511	GTF2E2	up	1.1	0.464	chr8(-):30436032-30515738	UCSC	general transcription factor IIE, polypeptide 2, beta 34kDa	FE // TF2E2 // TFIIE-B	2961	ENSG00000197265	8.48	8.62
GSHG0029527	BRF2	down	1.12	0.393	chr8(-):37701405-37707459	UCSC	BRF2, subunit of RNA polymerase III transcription initiation factor, BRF1-like	BRFU // FLJ11052 // TFIIIB50	55290	ENSG00000104221	7.1	6.94
GSHG0029548	MYST3	down	1.13	0.212	chr8(-):41786997-41909505	UCSC	MYST histone acetyltransferase (monocytic leukemia) 3	MYST3 // RUNXBP2 // ZNF220 // MOZ // ZC2HC6A	7994	ENSG00000083168	8.56	8.38
GSHG0029556	THAP1	down	1.19	0.0479	chr8(-):42691814-42698474	UCSC	THAP domain containing, apoptosis associated protein 1	DYT6 // 4833431A01Rik // FLJ10477	55145	ENSG00000131931	7.68	7.43
GSHG0029560	CEBPD	up	1.43	0.167	chr8(-):48649476-48650978	UCSC	CCAAT/enhancer binding protein (C/EBP), delta	C/EBP-delta // CELF // CRP3 // NF-IL6-beta	1052	ENSG00000221869	6.35	6.87
GSHG0029561	PRKDC	down	1.11	0.446	chr8(-):48685669-48872743	UCSC	protein kinase, DNA-activated, catalytic polypeptide	HYRC // HYRC1 // DNA-PKcs // DNAPK // DNPK1 // p350 // XRCC7	5591	ENSG00000253729	9.32	9.17
GSHG0029565	SNAI2	up	1.59	0.0607	chr8(-):49830236-49834921	UCSC	snail homolog 2 (Drosophila)	SLUG // SLUGH1 // SNAIL2	6591	ENSG00000019549	6.01	6.68
GSHG0029579	TCEA1	down	1.18	0.203	chr8(-):54879109-54935016	UCSC	transcription elongation factor A (SII), 1	GTF2S // TCEA // SII // TF2S // TFIIS	6917	ENSG00000187735	9.24	9
GSHG0029618	MYBL1	down	1.25	0.475	chr8(-):67474410-67525480	UCSC	v-myb myeloblastosis viral oncogene homolog (avian)-like 1	A-myb // AMYB	4603	ENSG00000185697	7.25	6.93
GSHG0029623	COPS5	up	1.03	0.746	chr8(-):67955314-67974572	UCSC	COP9 constitutive photomorphogenic homolog subunit 5 (Arabidopsis)	CSN5 // JAB1 // MOV-34 // SGN5	10987	ENSG00000121022	7.54	7.57
GSHG0029636	NCOA2	down	1.22	0.026	chr8(-):71024267-71316040	UCSC	nuclear receptor coactivator 2	bHLHe75 // GRIP1 // KAT13C // NCoA-2 // TIF2	10499	ENSG00000140396	7.9	7.61
GSHG0029657	TCEB1	down	1.05	0.597	chr8(-):74857373-74884523	UCSC	transcription elongation factor B (SIII), polypeptide 1 (15kDa, elongin C)	SIII	6921	ENSG00000154582	9.19	9.12
GSHG0029731	MTERFD1	up	1.06	0.335	chr8(-):97251626-97273841	UCSC	MTERF domain containing 1	CGI-12 // FLJ10939	51001	ENSG00000156469	7.52	7.61
GSHG0029763	KLF10	up	1.03	0.813	chr8(-):103661007-103668130	UCSC	Kruppel-like factor 10	TIEG // EGRA // TIEG1	7071	ENSG00000155090	9.17	9.22
GSHG0029795	RAD21	down	1.07	0.325	chr8(-):117858174-117887105	UCSC	RAD21 homolog (S. pombe)	hHR21 // KIAA0078 // SCC1	5885	ENSG00000164754	10.8	10.69
GSHG0029816	TAF2	down	1.11	0.26	chr8(-):120743015-120845103	UCSC	TAF2 RNA polymerase II, TATA box binding protein (TBP)-associated factor, 150kDa	TAF2B // CIF150 // TAFII150	6873	ENSG00000064313	8.34	8.19
GSHG0029827	C8orf76 // ZHX1	up	1.23	0.169	chr8(-):124232196-124287781	UCSC	chromosome 8 open reading frame 76 // zinc fingers and homeoboxes 1	FLJ14825	100533106 // 11244 // 84933	ENSG00000165156 // ENSG00000189376 // ENSG00000259305	6.96	7.25
GSHG0029926	MAFA	up	1.08	0.491	chr8(-):144510230-144512602	UCSC	v-maf musculoaponeurotic fibrosarcoma oncogene homolog A (avian)	hMafA // RIPE3b1	389692	ENSG00000182759	7.06	7.17
GSHG0029953	CPSF1	down	1.08	0.647	chr8(-):145618446-145634733	UCSC	cleavage and polyadenylation specific factor 1, 160kDa	MIRN939 // hsa-mir-939	100126351 // 29894	ENSG00000071894 // ENSG00000216133	9.32	9.2
GSHG0029956	TONSL	down	1.13	0.343	chr8(-):145654191-145669812	UCSC	tonsoku-like, DNA repair protein	NFKBIL2 // IKBR	4796	ENSG00000160949	7.3	7.12
GSHG0029965	ZNF251	down	1.05	0.184	chr8(-):145946295-145981802	UCSC	zinc finger protein 251	---	90987	ENSG00000198169	7.31	7.23
GSHG0029970	COMMD5 // ZNF250	down	1.1	0.029	chr8(-):146063365-146126851	UCSC	COMM domain containing 5 // zinc finger protein 250	ZNF647 // FLJ13008 // HCaRG // HT002 // MGC9718 // ZFP647	28991 // 58500	ENSG00000170619 // ENSG00000196150	7.51	7.38
GSHG0029984	SMARCA2	down	1.29	0.236	chr9(+):2015219-2193621	UCSC	SWI/SNF related, matrix associated, actin dependent regulator of chromatin, subfamily a, member 2	SNF2L2 // BAF190 // BRM // hBRM // hSNF2a // SNF2 // SNF2LA // Sth1p // SWI2	6595	ENSG00000080503	7.46	7.1
GSHG0030002	JAK2	up	1.05	0.655	chr9(+):4985086-5128183	UCSC	Janus kinase 2	JTK10	3717	ENSG00000096968	6.29	6.36
GSHG0030014	KDM4C	up	1.01	0.866	chr9(+):6720857-7175647	UCSC	lysine (K)-specific demethylase 4C	JMJD2C // GASC1 // KIAA0780 // TDRD14C	23081	ENSG00000107077	7.93	7.94
GSHG0030023	SNAPC3	down	1.09	0.399	chr9(+):15422732-15465830	UCSC	small nuclear RNA activating complex, polypeptide 3, 50kDa	MGC132011 // MGC33124 // PTFbeta // SNAP50	6619	ENSG00000164975	8.46	8.34
GSHG0030069	NFX1	up	1.14	0.292	chr9(+):33290418-33371154	UCSC	nuclear transcription factor, X-box binding 1	MGC20369 // NFX2 // TEG-42 // Tex42	4799	ENSG00000086102	7.56	7.75
GSHG0030091	DNAJB5	up	1.19	0.138	chr9(+):34989638-34998429	UCSC	DnaJ (Hsp40) homolog, subfamily B, member 5	Hsc40	25822	ENSG00000137094	7.43	7.69
GSHG0030103	CREB3	down	1.25	0.309	chr9(+):35731124-35737005	UCSC	cAMP responsive element binding protein 3	Luman // LZIP	10488	ENSG00000107175	8.15	7.83
GSHG0030274	PHF2	down	1.07	0.362	chr9(+):96338909-96441869	UCSC	PHD finger protein 2	CENP-35 // JHDM1E // KIAA0662	5253	ENSG00000197724	8	7.9
GSHG0030303	NCBP1	down	1.12	0.228	chr9(+):100395705-100436030	UCSC	nuclear cap binding protein subunit 1, 80kDa	NCBP // CBP80 // Sto1	4686	ENSG00000136937	8.82	8.66
GSHG0030315	NR4A3	up	3.53	0.00386	chr9(+):102584137-102629173	UCSC	nuclear receptor subfamily 4, group A, member 3	CHN // CSMF // MINOR // NOR1	8013	ENSG00000119508	6.21	8.03
GSHG0030329	RNF20	down	1.06	0.8	chr9(+):104296131-104325625	UCSC	ring finger protein 20	BRE1 // BRE1A // FLJ11189 // FLJ20382 // hBRE1 // KAIA2779	56254	ENSG00000155827	8.69	8.61
GSHG0030350	ZNF462	up	1.29	0.0882	chr9(+):109625378-109773763	UCSC	zinc finger protein 462	DKFZP762N2316 // KIAA1803 // Zfp462	58499	ENSG00000148143	6.75	7.13
GSHG0030360	ZNF483	down	1.03	0.867	chr9(+):114287439-114340124	UCSC	zinc finger protein 483	KIAA1962 // ZKSCAN16 // ZSCAN48	158399	ENSG00000173258	6.35	6.31
GSHG0030406	TRIM32	down	1.01	0.981	chr9(+):119449581-119463579	UCSC	tripartite motif-containing 32	LGMD2H // BBS11 // HT2A // TATIP	22954	ENSG00000119401	7.49	7.48
GSHG0030420	DAB2IP	up	1.21	0.168	chr9(+):124329161-124547807	UCSC	DAB2 interacting protein	AF9Q34 // AIP1 // DIP1/2 // KIAA1743	153090	ENSG00000136848	6.77	7.05
GSHG0030422	MRRF	up	1.29	0.107	chr9(+):125026882-125085740	UCSC	mitochondrial ribosome recycling factor	RRF	92399	ENSG00000148187	7.65	8.01
GSHG0030438	LHX2	up	1.13	0.466	chr9(+):126773889-126795442	UCSC	LIM homeobox 2	hLhx2 // LH-2	9355	ENSG00000106689	7.18	7.36
GSHG0030449	PBX3	down	1.34	0.15	chr9(+):128509617-128729653	UCSC	pre-B-cell leukemia homeobox 3	---	5090	ENSG00000167081	7.68	7.26
GSHG0030454	LMX1B	up	1.17	0.121	chr9(+):129376722-129463311	UCSC	LIM homeobox transcription factor 1, beta	NPS1	4010	ENSG00000136944	6.45	6.68
GSHG0030466	CDK9	down	1	0.981	chr9(+):130548305-130553052	UCSC	cyclin-dependent kinase 9	CDC2L4 // C-2k // PITALRE // TAK	1025	ENSG00000136807	8.33	8.33
GSHG0030507	PRRX2	up	1.21	0.0575	chr9(+):132427920-132484949	UCSC	paired related homeobox 2	PMX2 // PRX2	51450	ENSG00000167157	6.86	7.13
GSHG0030522	ABL1	up	1.02	0.872	chr9(+):133589268-133763062	UCSC	c-abl oncogene 1, non-receptor tyrosine kinase	ABL // c-ABL // JTK7 // p150	25	ENSG00000097007	7.73	7.76
GSHG0030535	GTF3C4	down	1.03	0.518	chr9(+):135545422-135565827	UCSC	general transcription factor IIIC, polypeptide 4, 90kDa	KAT12 // TFIIIC90	9329	ENSG00000125484	8.61	8.56
GSHG0030541	GTF3C5	up	1.04	0.61	chr9(+):135906062-135933890	UCSC	general transcription factor IIIC, polypeptide 5, 63kDa	TFiiiC2-63 // TFIIIC63 // TFIIICepsilon	9328	ENSG00000148308	7.93	7.99
GSHG0030559	RXRA	down	1.02	0.784	chr9(+):137208944-137332431	UCSC	retinoid X receptor, alpha	hsa-mir-4669 // NR2B1	100616236 // 6256	ENSG00000186350 // ENSG00000263897	7.73	7.69
GSHG0030613	COBRA1	up	1.03	0.68	chr9(+):140149759-140167999	UCSC	cofactor of BRCA1	COBRA1 // KIAA1182 // NELF-B	25920	ENSG00000188986	7.81	7.85
GSHG0030628	FOXD4	down	1.15	0.261	chr9(-):116056-118419	UCSC	forkhead box D4	FKHL9 // FOXD4a // FREAC5	2298	ENSG00000170122	9.44	9.23
GSHG0030642	RFX3	up	1.11	0.575	chr9(-):3218304-3526001	UCSC	regulatory factor X, 3 (influences HLA class II expression)	---	5991	ENSG00000080298	6.56	6.71
GSHG0030671	NFIB	up	1.04	0.771	chr9(-):14081842-14398982	UCSC	nuclear factor I/B	NFI-RED // NFIB2 // NFIB3	4781	ENSG00000147862	9.26	9.32
GSHG0030702	MLLT3	down	1.01	0.924	chr9(-):20341665-20622542	UCSC	"myeloid/lymphoid or mixed-lineage leukemia (trithorax homolog, Drosophila); translocated to, 3"	AF-9 // AF9 // YEATS3	4300	ENSG00000171843	7.22	7.21
GSHG0030724	CDKN2A	up	1.04	0.851	chr9(-):21967752-21994490	UCSC	cyclin-dependent kinase inhibitor 2A (melanoma, p16, inhibits CDK4)	CDKN2 // MLM // ARF // CDK4I // CMM2 // INK4 // INK4a // MTS1 // p14 // p16 // p16INK4a // p19 // p19Arf	1029	ENSG00000147889	7.44	7.5
GSHG0030872	KLF9	up	1.14	0.585	chr9(-):72999513-73029573	UCSC	Kruppel-like factor 9	BTEB1	687	ENSG00000119138	7.18	7.37
GSHG0030949	NFIL3	up	1.08	0.457	chr9(-):94171328-94186144	UCSC	nuclear factor, interleukin 3 regulated	IL3BP1 // E4BP4 // NF-IL3A // NFIL3A	4783	ENSG00000165030	8.15	8.26
GSHG0030962	ZNF484	down	1.14	0.291	chr9(-):95607313-95640320	UCSC	zinc finger protein 484	BA526D8.4 // FLJ33884	83744	ENSG00000127081	6.89	6.7
GSHG0030988	ZNF367	up	1.01	0.945	chr9(-):99148227-99180669	UCSC	zinc finger protein 367	FLJ33970	195828	ENSG00000165244	6.99	7.01
GSHG0030992	ZNF510	up	1.14	0.381	chr9(-):99518147-99540381	UCSC	zinc finger protein 510	KIAA0972	22869	ENSG00000081386	6.17	6.36
GSHG0030993	ZNF782	down	1.11	0.128	chr9(-):99579273-99637856	UCSC	zinc finger protein 782	FLJ16636	158431	ENSG00000196597	6.36	6.21
GSHG0031046	KLF4	up	1.87	0.054	chr9(-):110247135-110252047	UCSC	Kruppel-like factor 4 (gut)	EZF // GKLF	9314	ENSG00000136826	6.95	7.85
GSHG0031048	IKBKAP	down	1.13	0.464	chr9(-):111629801-111696608	UCSC	inhibitor of kappa light polypeptide gene enhancer in B-cells, kinase complex-associated protein	DYS // ELP1 // IKAP // IKI3 // TOT1	8518	ENSG00000070061	8	7.82
GSHG0031060	TXN	up	1.05	0.506	chr9(-):113006092-113018920	UCSC	thioredoxin	TRX	7295	ENSG00000136810	10.96	11.03
GSHG0031127	LHX6	up	1.25	0.0235	chr9(-):124964857-124991125	UCSC	LIM homeobox 6	LHX6.1	26468	ENSG00000106852	6.55	6.87
GSHG0031149	NR6A1	up	1	0.986	chr9(-):127279554-127533598	UCSC	nuclear receptor subfamily 6, group A, member 1	GCNF // CT150 // GCNF1 // RTR	2649	ENSG00000148200	7.26	7.27
GSHG0031153	SCAI	up	1.1	0.389	chr9(-):127704890-127905838	UCSC	suppressor of cancer cell invasion	C9orf126 // FLJ36664 // NET40	286205	ENSG00000173611	7.17	7.31
GSHG0031237	MED22	up	1.07	0.728	chr9(-):136205160-136215011	UCSC	mediator complex subunit 22	SURF5 // Med24	6837	ENSG00000148297	6.77	6.86
GSHG0031241	REXO4	up	1.01	0.972	chr9(-):136271182-136283292	UCSC	REX4, RNA exonuclease 4 homolog (S. cerevisiae)	XPMC2H	57109	ENSG00000148300	7.3	7.31
GSHG0031274	SNAPC4	up	1.21	0.048	chr9(-):139270024-139293255	UCSC	small nuclear RNA activating complex, polypeptide 4, 190kDa	FLJ13451 // PTFalpha // SNAP190	6621	ENSG00000165684	7.25	7.52
GSHG0031278	NOTCH1	up	1.08	0.301	chr9(-):139388897-139440238	UCSC	notch 1	TAN1	4851	ENSG00000148400	7.37	7.48
GSHG0031288	EDF1	up	1.01	0.906	chr9(-):139756566-139760788	UCSC	endothelial differentiation-related factor 1	EDF-1	8721	ENSG00000107223	10.98	11
GSHG0031292	ABCA2	up	1.19	0.0894	chr9(-):139901686-139923374	UCSC	ATP-binding cassette, sub-family A (ABC1), member 2	ABC2	20	ENSG00000107331	7.71	7.96
GSHG0032940	ZNF84	up	1.06	0.717	chr12(+):133613872-133639895	UCSC	zinc finger protein 84	HPF2	7637	ENSG00000198040	6.38	6.47
GSHG0031365	TBL1X	up	1.09	0.508	chrX(+):9431335-9687780	UCSC	transducin (beta)-like 1X-linked	TBL1 // EBI	6907	ENSG00000101849	7.68	7.8
GSHG0031406	SCML1	down	1.04	0.874	chrX(+):17755569-17773108	UCSC	sex comb on midleg-like 1 (Drosophila)	---	6322	ENSG00000047634	6.57	6.52
GSHG0031429	ZFX	down	1.05	0.604	chrX(+):24167729-24234372	UCSC	zinc finger protein, X-linked	ZNF926	7543	ENSG00000005889	7.85	7.79
GSHG0031434	POLA1	up	1.07	0.106	chrX(+):24712063-25015100	UCSC	polymerase (DNA directed), alpha 1, catalytic subunit	NSX // POLA // p180	5422	ENSG00000101868	7.67	7.76
GSHG0031517	SUV39H1	down	1.47	0.0155	chrX(+):48553945-48567411	UCSC	suppressor of variegation 3-9 homolog 1 (Drosophila)	SUV39H // KMT1A	6839	ENSG00000101945	7.26	6.7
GSHG0031522	PQBP1	down	1.26	0.0658	chrX(+):48754107-48760421	UCSC	polyglutamine binding protein 1	MRX2 // MRX55 // MRXS8 // RENS1 // SHS	10084	ENSG00000102103	7.96	7.63
GSHG0031546	MAGED1	down	1	0.968	chrX(+):51546155-51645460	UCSC	melanoma antigen family D, 1	DLXIN-1 // NRAGE	9500	ENSG00000179222	8.48	8.48
GSHG0031595	EDA	up	1.03	0.787	chrX(+):68835911-69259319	UCSC	ectodysplasin A	ED1 // EDA2 // ODT1 // ED1-A1 // ED1-A2 // EDA-A1 // EDA-A2 // EDA1 // HED // XHED // XLHED	1896	ENSG00000158813	6.7	6.74
GSHG0031597	IGBP1	down	1.01	0.917	chrX(+):69353299-69386171	UCSC	immunoglobulin (CD79A) binding protein 1	IBP1	3476	ENSG00000089289	9.52	9.5
GSHG0031605	FOXO4	up	1.12	0.151	chrX(+):70315999-70323384	UCSC	forkhead box O4	MLLT7 // AFX1	4303	ENSG00000184481	6.71	6.87
GSHG0031606	MED12	down	1.06	0.623	chrX(+):70338406-70362303	UCSC	mediator complex subunit 12	FGS1 // TNRC11 // CAGH45 // HOPA // KIAA0192 // OKS // OPA1 // TRAP230	9968	ENSG00000184634	7.75	7.67
GSHG0031653	ZNF711	down	1.06	0.728	chrX(+):84498997-84528366	UCSC	zinc finger protein 711	ZNF6 // CMPX1 // dJ75N13.1 // MRX97 // Zfp711 // ZNF4 // ZNF5	7552	ENSG00000147180	6.9	6.81
GSHG0031678	CSTF2	up	1.08	0.191	chrX(+):100075348-100096497	UCSC	cleavage stimulation factor, 3' pre-RNA, subunit 2, 64kDa	---	1478	ENSG00000101811	7.58	7.7
GSHG0031826	ZNF449	up	1.02	0.809	chrX(+):134477628-134497338	UCSC	zinc finger protein 449	FLJ23614 // ZSCAN19	203523	ENSG00000173275	7.73	7.75
GSHG0031839	HTATSF1	down	1.23	0.0433	chrX(+):135579238-135594501	UCSC	HIV-1 Tat specific factor 1	TAT-SF1	27336	ENSG00000102241	8.37	8.07
GSHG0031978	TRAPPC2	up	1	0.967	chrX(-):13730361-13752754	UCSC	trafficking protein particle complex 2	SEDL // hYP38334 // MIP-2A // SEDT // TRS20 // ZNF547L	6399	ENSG00000196459	6.82	6.83
GSHG0031987	FIGF // PIR	down	1.12	0.194	chrX(-):15363713-15511711	UCSC	c-fos induced growth factor (vascular endothelial growth factor D) // pirin (iron-binding nuclear protein)	VEGFD // VEGF-D	2277 // 8544	ENSG00000087842 // ENSG00000165197	8.03	7.87
GSHG0031998	SCML2	up	1.01	0.89	chrX(-):18257434-18372848	UCSC	sex comb on midleg-like 2 (Drosophila)	---	10389	ENSG00000102098	6.64	6.66
GSHG0032028	TAB3	up	1.15	0.0934	chrX(-):30845560-30993201	UCSC	TGF-beta activated kinase 1/MAP3K7 binding protein 3	MAP3K7IP3	257397	ENSG00000157625	8.01	8.21
GSHG0032044	BCOR	up	1.2	0.202	chrX(-):39910501-40036582	UCSC	BCL6 corepressor	FLJ20285 // KIAA1575	54880	ENSG00000183337	7.98	8.25
GSHG0032048	MED14	up	1.01	0.951	chrX(-):40507558-40595136	UCSC	mediator complex subunit 14	CRSP2 // CXorf4 // CRSP150 // CSRP // EXLM1 // RGR1 // TRAP170	9282	ENSG00000180182	9.28	9.29
GSHG0032066	ZNF41	down	1.08	0.35	chrX(-):47305561-47342610	UCSC	zinc finger protein 41	MGC8941 // MRX89	7592	ENSG00000147124	7.79	7.68
GSHG0032069	ELK1	down	1	0.985	chrX(-):47494919-47510003	UCSC	ELK1, member of ETS oncogene family	---	2002	ENSG00000126767	8.83	8.83
GSHG0032072	ZNF182 // ZNF630	down	1.05	0.724	chrX(-):47834251-47931025	UCSC	zinc finger protein 182 // zinc finger protein 630	ZNF21 // BC037316 // dJ54B20.2 // FLJ20573 // HHZ150 // KOX14 // MGC138344 // Zfp182	57232 // 7569	ENSG00000147118 // ENSG00000221994	6.42	6.35
GSHG0032087	TFE3	down	1.06	0.721	chrX(-):48886240-48901043	UCSC	transcription factor binding to IGHM enhancer 3	bHLHe33 // TFEA	7030	ENSG00000068323	7.31	7.23
GSHG0032115	PHF8	up	1.08	0.243	chrX(-):53963115-54071569	UCSC	PHD finger protein 8	JHDM1F // KIAA1111 // ZNF422	23133	ENSG00000172943	7.05	7.16
GSHG0032165	CITED1	up	1.02	0.824	chrX(-):71521223-71527037	UCSC	Cbp/p300-interacting transactivator, with Glu/Asp-rich carboxy-terminal domain, 1	MSG1	4435	ENSG00000125931	6.29	6.32
GSHG0032166	HDAC8	down	1.2	0.00198	chrX(-):71549366-71792953	UCSC	histone deacetylase 8	HDACL1 // MRXS6 // WTS // RPD3	55869	ENSG00000147099	7.77	7.5
GSHG0032191	ATRX	down	1.32	0.0282	chrX(-):76760363-77041755	UCSC	alpha thalassemia/mental retardation syndrome X-linked	JMS // RAD54 // XH2 // XNP	546	ENSG00000085224	8.28	7.88
GSHG0032195	TAF9B	down	1.47	0.0178	chrX(-):77385246-77395339	UCSC	TAF9B RNA polymerase II, TATA box binding protein (TBP)-associated factor, 31kDa	TAF9L // DN-7 // DN7 // TAFII31L // TFIID-31	51616	ENSG00000187325	7.23	6.67
GSHG0032202	HMGN5	down	1.1	0.144	chrX(-):80369200-80457441	UCSC	high-mobility group nucleosome binding domain 5	NSBP1	79366	ENSG00000198157	6.54	6.4
GSHG0032264	PSMD10	down	1.08	0.293	chrX(-):107327435-107334874	UCSC	proteasome (prosome, macropain) 26S subunit, non-ATPase, 10	p28	5716	ENSG00000101843	9.39	9.28
GSHG0032298	UPF3B	down	1.22	0.172	chrX(-):118967989-118986991	UCSC	UPF3 regulator of nonsense transcripts homolog B (yeast)	MRX62 // HUPF3B // RENT3B // UPF3X	65109	ENSG00000125351	8.43	8.14
GSHG0032320	SMARCA1	up	1.13	0.465	chrX(-):128580478-128657482	UCSC	SWI/SNF related, matrix associated, actin dependent regulator of chromatin, subfamily a, member 1	SNF2L // SNF2L1 // ISWI // NURF140 // SNF2LB // SWI	6594	ENSG00000102038	6.94	7.11
GSHG0032325	ELF4	down	1.06	0.576	chrX(-):129198858-129244688	UCSC	E74-like factor 4 (ets domain transcription factor)	ELFR // MEF	2000	ENSG00000102034	7.76	7.67
GSHG0032348	MOSPD1	up	1.1	0.522	chrX(-):134021657-134049297	UCSC	motile sperm domain containing 1	dJ473B4	56180	ENSG00000101928	9.77	9.9
GSHG0032424	HCFC1	down	1	0.994	chrX(-):153213010-153236829	UCSC	host cell factor C1 (VP16-accessory protein)	HFC1 // MRX3 // CFF // HCF-1 // HCF1 // MGC70925 // VCAF	3054	ENSG00000172534	8.87	8.87
GSHG0032425	IRAK1	up	1.02	0.937	chrX(-):153275957-153285342	UCSC	interleukin-1 receptor-associated kinase 1	IRAK // pelle	3654	ENSG00000184216	6.87	6.9
GSHG0032426	MECP2	up	1.1	0.291	chrX(-):153287263-153363188	UCSC	methyl CpG binding protein 2 (Rett syndrome)	MRX16 // MRX79 // RTT	4204	ENSG00000169057	7.02	7.16
GSHG0032430	FLNA	down	1.01	0.917	chrX(-):153576897-153603006	UCSC	filamin A, alpha	FLN // FLN1 // OPD1 // OPD2 // ABP-280	2316	ENSG00000196924	8.96	8.95
GSHG0032977	AKAP17A // ASMT	up	1.22	0.196	chrX(+):1710486-1761974	UCSC	A kinase (PRKA) anchor protein 17A // acetylserotonin O-methyltransferase	CXYorf3 // SFRS17A // 721P // ASMTY // CCDC133 // DXYS155E // HIOMT // HIOMTY // MGC39904 // XE7 // XE7Y	438 // 8227	ENSG00000196433 // ENSG00000197976	7.05	7.34
