# Supplementary material for: Cancer-associated fibroblasts induce metalloprotease-independent cancer cell invasion of the basement membrane
Source: Nat Commun. 2017 Oct 13;8:924. doi: 10.1038/s41467-017-00985-8 (PMC5640679; doi:10.1038/s41467-017-00985-8)
Supplement: Supplementary file 16 — Supplementary Data 5 [file 41467_2017_985_MOESM16_ESM.xlsx]

## Sheet: Sheet1
Proteins upregulated in CAF1 proteome
41/44 Proteins	Heavy/Medium						Pept. sets			MW (kDa)	Description
	Ratio	Log2	Lower bound.	Upper bound.	p-value	Std. dev.	Distinct used	Used	Total
AHNK_HUMAN	1.93529	0.952553	0.512965	7.3014	1.18804e-43	1.22886	56	85	87	629.1	Neuroblast differentiation-associated protein AHNAK
VIME_HUMAN	2.02729	1.01955	0.51534	7.97512	3.78334e-60	1.11997	31	77	80	53.7	Vimentin
CO6A3_HUMAN	3.80033	1.92612	1.84281	7.83721	1.24723e-22	1.14836	14	24	25	343.7	Collagen alpha-3(VI) chain
SERPH_HUMAN	2.58101	1.36794	1.30535	5.10332	4.03349e-19	1.11107	15	21	22	46.4	Serpin H1
AHNK2_HUMAN	1.82497	0.867876	1.11279	2.99296	3.24553e-10	1.1443	15	16	19	616.6	Protein AHNAK2
FINC_HUMAN	1.74834	0.805986	1.26949	2.40782	2.59294e-05	1.36266	10	16	16	262.6	Fibronectin
AMPN_HUMAN	2.45901	1.29808	1.76768	3.42074	5.64812e-09	1.18958	8	13	13	109.5	Aminopeptidase N
CO6A1_HUMAN	2.27683	1.18703	1.9046	2.7218	3.56679e-08	1.08827	7	9	10	108.5	Collagen alpha-1(VI) chain
STAT1_HUMAN	1.63073	0.705516	1.46299	1.8177	2.6074e-06	1.0731	8	8	10	87.3	Signal transducer and activator of transcription 1-alpha/beta
AK1C1_HUMAN	1.61841	0.694575	1.52174	1.72121	6.58776e-05	1.1247	7	8	8	36.8	Aldo-keto reductase family 1 member C1
NNTM_HUMAN	1.60093	0.678907	1.44409	1.7748	5.19981e-06	1.07896	5	8	9	113.9	NAD(P) transhydrogenase, mitochondrial
H4_HUMAN	4.68705	2.22868	3.16511	6.94081	0.000841398	1.60118	4	7	7	11.4	Histone H4
HSPB6_HUMAN	3.41987	1.77394	3.40747	3.43232	1.52757e-07	1.07734	4	7	7	17.1	Heat shock protein beta-6
CAV1_HUMAN	2.35306	1.23454	1.64677	3.36228	0.00860746	1.54501	3	7	7	20.5	Caveolin-1
FABPH_HUMAN	4.77012	2.25402	4.22603	5.38425	6.11236e-07	1.07557	4	6	6	14.9	Fatty acid-binding protein, heart
CD63_HUMAN	1.93149	0.949714	1.64387	2.26943	0.000225293	1.11961	3	6	8	25.6	CD63 antigen
DPYL2_HUMAN	1.78178	0.833318	1.33586	2.37654	0.00857304	1.27097	6	6	6	62.3	Dihydropyrimidinase-related protein 2
RCN1_HUMAN	1.71318	0.776679	1.43658	2.04304	0.000932272	1.13636	4	6	6	38.9	Reticulocalbin-1
DPP4_HUMAN	7.35963	2.87963	5.54233	9.77282	3.4775e-06	1.06945	4	5	7	88.3	Dipeptidyl peptidase 4
SEPR_HUMAN	3.38754	1.76024	2.14852	5.34111	0.00186547	1.26982	5	5	5	87.7	Seprase
RCN3_HUMAN	2.34002	1.22652	1.60686	3.4077	0.00161568	1.17284	3	5	5	37.5	Reticulocalbin-3
NFL_HUMAN	1.87791	0.909128	1.06119	3.32321	0.044269	1.42521	4	5	5	61.5	Neurofilament light polypeptide
PEPD_HUMAN	1.53776	0.620827	1.1497	2.0568	0.00124337	1.07721	3	5	6	54.5	Xaa-Pro dipeptidase
STT3A_HUMAN	1.52649	0.610218	1.02811	2.26646	0.0211526	1.19577	2	5	5	80.5	Dolichyl-diphosphooligosaccharide--protein glycosyltransferase subunit STT3A
KCRB_HUMAN	2.71383	1.44033	1.23264	5.97489	0.0271062	1.38362	3	4	4	42.6	Creatine kinase B-type
CATB_HUMAN	1.88114	0.911608	1.01331	3.49222	0.0147121	1.16667	3	4	4	37.8	Cathepsin B
GALK1_HUMAN	1.60866	0.685863	0.790993	3.27158	0.0704592	1.27809	2	4	4	42.3	Galactokinase
ADDG_HUMAN	1.5481	0.630501	0.811359	2.95384	0.0451691	1.1991	3	4	4	79.2	Gamma-adducin
LAMB2_HUMAN	1.51999	0.604066	0.855596	2.70032	0.0174163	1.11646	4	4	4	196	Laminin subunit beta-2
MGST1_HUMAN	6.56221	2.71418	2.10403	20.4667	0.0177755	1.25551	2	3	3	17.6	Microsomal glutathione S-transferase 1
H2B1C_HUMAN	3.60087	1.84835	0.896486	14.4634	0.0937923	1.61692	2	3	3	13.9	Histone H2B type 1-C/E/F/G/I
ACOD_HUMAN	2.72853	1.44812	0.987242	7.54109	0.014563	1.11258	1	3	3	41.5	Acyl-CoA desaturase
CO6A2_HUMAN	2.61413	1.38633	0.919789	7.42963	0.0220654	1.1441	3	3	3	108.6	Collagen alpha-2(VI) chain
CAPG_HUMAN	2.45418	1.29524	0.805157	7.4805	0.0448657	1.22701	2	3	3	38.5	Macrophage-capping protein
PXDN_HUMAN	2.32509	1.21729	0.83134	6.50281	0.0220729	1.12586	3	3	3	165.3	Peroxidasin homolog
NFH_HUMAN	2.00445	1.00321	0.777244	5.16931	0.00489515	1.03815	2	3	4	112.5	Neurofilament heavy polypeptide
GT251_HUMAN	1.93641	0.953384	0.750487	4.99633	0.00550333	1.03867	3	3	3	71.6	Procollagen galactosyltransferase 1
PCKGM_HUMAN	1.88476	0.914381	0.650576	5.46027	0.0492548	1.16622	3	3	3	70.7	Phosphoenolpyruvate carboxykinase [GTP], mitochondrial
PLOD2_HUMAN	1.84789	0.885877	0.590888	5.77891	0.0937923	1.25891	3	3	3	84.7	Procollagen-lysine,2-oxoglutarate 5-dioxygenase 2
UACA_HUMAN	1.59759	0.675898	0.578816	4.40951	0.044269	1.11109	3	3	3	162.5	Uveal autoantigen with coiled-coil domains and ankyrin repeats
NLTP_HUMAN	1.53461	0.617872	0.568523	4.14236	0.0356733	1.08661	2	3	3	59	Non-specific lipid-transfer protein
