# Supplementary material for: Cancer-associated fibroblasts induce metalloprotease-independent cancer cell invasion of the basement membrane
Source: Nat Commun. 2017 Oct 13;8:924. doi: 10.1038/s41467-017-00985-8 (PMC5640679; doi:10.1038/s41467-017-00985-8)
Supplement: Supplementary file 17 — Supplementary Data 6 [file 41467_2017_985_MOESM17_ESM.xlsx]

## Sheet: Sheet1
Proteins upregulated in CAF1 secretome
40/42 Proteins	Heavy/Medium						Pept. sets			MW (kDa)	Description
	Ratio	Log2	Lower bound.	Upper bound.	p-value	Std. dev.	Distinct used	Used	Total
FINC_HUMAN	1.66248	0.73334	0.625222	4.42059	1.66651e-23	1.1115	32	36	38	262.6	Fibronectin
CO6A3_HUMAN	3.40305	1.76683	1.76368	6.56623	1.58189e-17	1.22735	21	24	24	343.7	Collagen alpha-3(VI) chain
ALDOA_HUMAN	1.82466	0.867626	1.70629	1.95124	2.81791e-05	1.11855	8	8	8	39.4	Fructose-bisphosphate aldolase A
1433T_HUMAN	1.63321	0.707711	1.39281	1.9151	0.022467	1.40259	8	8	8	27.8	14-3-3 protein theta
MMP2_HUMAN	2.7506	1.45974	2.58148	2.93079	2.87535e-05	1.1521	7	7	7	73.9	72 kDa type IV collagenase
FBN1_HUMAN	1.97418	0.98125	1.97068	1.97768	1.16821e-05	1.07935	6	7	7	312.2	Fibrillin-1
LOXL2_HUMAN	1.96637	0.975534	1.87046	2.06719	0.000122194	1.1367	6	7	7	86.7	Lysyl oxidase homolog 2
RINI_HUMAN	1.63229	0.7069	1.59388	1.67163	0.000176962	1.10732	6	7	8	50	Ribonuclease inhibitor
MMP1_HUMAN	2.96842	1.5697	2.6983	3.26558	1.6674e-06	1.04828	6	6	7	54	Interstitial collagenase
ENOA_HUMAN	2.09246	1.0652	1.55259	2.82004	0.00634043	1.28423	5	6	6	47.2	Alpha-enolase
KPYM_HUMAN	1.88582	0.915191	1.71886	2.069	1.16821e-05	1.04545	6	6	8	57.9	Pyruvate kinase isozymes M1/M2
CATB_HUMAN	1.6458	0.71879	1.44001	1.881	0.000340114	1.08907	4	6	6	37.8	Cathepsin B
LDHA_HUMAN	2.07374	1.05223	1.00247	4.2898	0.0916537	1.66602	4	5	5	36.7	L-lactate dehydrogenase A chain
CO6A2_HUMAN	1.98181	0.986819	1.37346	2.85963	0.00447643	1.1621	5	5	5	108.6	Collagen alpha-2(VI) chain
PXDN_HUMAN	1.72641	0.787777	0.996151	2.99202	0.0691798	1.39577	5	5	5	165.3	Peroxidasin homolog
PPIA_HUMAN	1.63741	0.711418	1.12093	2.39188	0.0157451	1.17646	4	5	5	18	Peptidyl-prolyl cis-trans isomerase A
EF2_HUMAN	1.62871	0.703729	1.14763	2.31145	0.00890782	1.14298	5	5	5	95.3	Elongation factor 2
TPM4_HUMAN	1.60844	0.685665	1.07481	2.40702	0.0227667	1.20523	4	5	6	28.5	Tropomyosin alpha-4 chain
UBA1_HUMAN	1.55387	0.635864	1.10054	2.19393	0.0105291	1.13711	4	5	5	117.8	Ubiquitin-like modifier-activating enzyme 1
CLIC4_HUMAN	3.28577	1.71623	1.95428	5.52442	0.000320274	1.05662	3	4	4	28.8	Chloride intracellular channel protein 4
POSTN_HUMAN	3.13124	1.64674	1.88646	5.1974	0.000176962	1.04313	3	4	5	93.3	Periostin
FSCN1_HUMAN	2.71176	1.43923	0.706144	10.4138	0.19809	2.41338	4	4	4	54.5	Fascin
6PGD_HUMAN	1.95599	0.9679	1.04004	3.67862	0.0203975	1.18192	4	4	4	53.1	6-phosphogluconate dehydrogenase, decarboxylating
COF1_HUMAN	1.78831	0.8386	0.981783	3.25741	0.0197575	1.14471	4	4	4	18.5	Cofilin-1
VPS35_HUMAN	1.78028	0.8321	0.952955	3.32584	0.025594	1.17404	3	4	4	91.7	Vacuolar protein sorting-associated protein 35
TBA1B_HUMAN	1.57728	0.65744	0.887559	2.80299	0.0203975	1.11681	3	4	4	50.2	Tubulin alpha-1B chain
UCHL1_HUMAN	1.57035	0.651088	0.881565	2.7973	0.0203975	1.11947	3	4	4	24.8	Ubiquitin carboxyl-terminal hydrolase isozyme L1
CD109_HUMAN	2.23449	1.15995	0.826475	6.04127	0.0203975	1.08836	3	3	3	161.7	CD109 antigen
SERPH_HUMAN	2.06016	1.04276	0.620098	6.84452	0.11805	1.33741	3	3	3	46.4	Serpin H1
CAZA1_HUMAN	2.00311	1.00224	0.341454	11.7511	0.414703	2.36155	3	3	3	32.9	F-actin-capping protein subunit alpha-1
ENOB_HUMAN	1.85829	0.893974	0.566351	6.09734	0.133164	1.32085	2	3	3	47	Beta-enolase
CAN2_HUMAN	1.85275	0.889668	0.534793	6.41872	0.161691	1.39462	3	3	3	80	Calpain-2 catalytic subunit
COPG1_HUMAN	1.79951	0.847606	0.565641	5.72491	0.122743	1.28067	3	3	3	97.7	Coatomer subunit gamma-1
TBB5_HUMAN	1.76704	0.821335	0.667828	4.67551	0.0203975	1.06514	3	3	4	49.7	Tubulin beta chain
PEBP1_HUMAN	1.70314	0.768193	0.627424	4.62314	0.0352061	1.09273	3	3	3	21.1	Phosphatidylethanolamine-binding protein 1
CNDP2_HUMAN	1.7022	0.767403	0.606144	4.78021	0.0598237	1.13047	3	3	3	52.9	Cytosolic non-specific dipeptidase
HSP71_HUMAN	1.68216	0.750313	0.628385	4.50306	0.0300965	1.07762	3	3	4	70.1	Heat shock 70 kDa protein 1A/1B
TBA1A_HUMAN	1.54905	0.631384	0.548725	4.37296	0.082434	1.13641	2	3	3	50.1	Tubulin alpha-1A chain
TBA4A_HUMAN	1.51974	0.603822	0.5535	4.17272	0.0628307	1.10529	2	3	3	49.9	Tubulin alpha-4A chain
IQGA1_HUMAN	1.51813	0.602292	0.284529	8.10009	0.532942	2.14786	3	3	3	189.3	Ras GTPase-activating-like protein IQGAP1
