# Supplementary material for: Cancer-associated fibroblasts induce metalloprotease-independent cancer cell invasion of the basement membrane
Source: Nat Commun. 2017 Oct 13;8:924. doi: 10.1038/s41467-017-00985-8 (PMC5640679; doi:10.1038/s41467-017-00985-8)
Supplement: Supplementary file 18 — Supplementary Data 7 [file 41467_2017_985_MOESM18_ESM.xlsx]

## Sheet: Sheet1
Proteins downregulated in CAF1 proteome
24/25 Proteins	Heavy/Medium						Pept. sets			MW (kDa)	Description
	Ratio	Log2	Lower bound.	Upper bound.	p-value	Std. dev.	Distinct used	Used	Total
FLNC_HUMAN	0.489374	-1.03099	0.102437	2.3379	8.40611e-73	1.23893	66	137	139	291	Filamin-C
ANXA1_HUMAN	0.655541	-0.609243	0.242065	1.77528	4.68443e-32	1.04139	20	33	34	38.7	Annexin A1
TAGL_HUMAN	0.467555	-1.09679	0.197835	1.105	3.35708e-25	1.09121	17	28	29	22.6	Transgelin
TAGL2_HUMAN	0.650363	-0.620683	0.381028	1.11008	1.36731e-12	1.05794	10	15	17	22.4	Transgelin-2
TALDO_HUMAN	0.376253	-1.41023	0.2618	0.540742	2.08009e-10	1.15144	10	13	13	37.5	Transaldolase
GFPT1_HUMAN	0.618689	-0.692713	0.511341	0.748574	5.64505e-07	1.07522	5	9	9	78.8	Glutamine--fructose-6-phosphate aminotransferase [isomerizing] 1
CNN3_HUMAN	0.531701	-0.911313	0.443535	0.637392	0.0111033	1.55955	6	9	9	36.4	Calponin-3
STOM_HUMAN	0.458035	-1.12647	0.414603	0.506018	2.92507e-07	1.08272	7	8	8	31.7	Erythrocyte band 7 integral membrane protein
BACH_HUMAN	0.464488	-1.10629	0.453956	0.475264	9.6887e-06	1.10635	7	7	7	41.8	Cytosolic acyl coenzyme A thioester hydrolase
AL1A1_HUMAN	0.0237507	-5.39589	0.0127453	0.0442592	6.50356e-05	2.01492	4	7	7	54.9	Retinal dehydrogenase 1
THY1_HUMAN	0.648424	-0.624991	0.387234	1.08579	0.0725118	1.34859	2	5	5	17.9	Thy-1 membrane glycoprotein
AKAP2_HUMAN	0.634844	-0.655526	0.485768	0.829669	0.000277085	1.05253	4	5	6	94.7	A-kinase anchor protein 2
SQRD_HUMAN	0.520817	-0.941152	0.401549	0.67551	4.09048e-05	1.04458	5	5	6	50	Sulfide:quinone oxidoreductase, mitochondrial
ALDH2_HUMAN	0.11439	-3.12796	0.0189611	0.690106	0.0819524	4.85872	4	5	5	56.4	Aldehyde dehydrogenase, mitochondrial
MK03_HUMAN	0.618067	-0.694164	0.348368	1.09656	0.0121697	1.11498	3	4	4	43.1	Mitogen-activated protein kinase 3
CSRP1_HUMAN	0.545956	-0.873144	0.31933	0.933417	0.00244112	1.07445	1	4	4	20.6	Cysteine and glycine-rich protein 1
LAMP2_HUMAN	0.169959	-2.55674	0.06468	0.446602	0.020418	1.65137	1	4	4	45	Lysosome-associated membrane glycoprotein 2
TSP1_HUMAN	0.646456	-0.629375	0.201088	2.07822	0.17378	1.29413	3	3	3	129.4	Thrombospondin-1
LIMC1_HUMAN	0.643457	-0.636084	0.219632	1.88514	0.0937923	1.17937	3	3	3	121.9	LIM and calponin homology domains-containing protein 1
GSHR_HUMAN	0.623805	-0.680834	0.214462	1.81446	0.0784631	1.17091	1	3	3	56.3	Glutathione reductase, mitochondrial
PRPS1_HUMAN	0.583314	-0.777655	0.215564	1.57844	0.026155	1.08931	3	3	3	34.8	Ribose-phosphate pyrophosphokinase 1
CD9_HUMAN	0.566775	-0.819151	0.19226	1.67083	0.068943	1.18671	2	3	3	25.4	CD9 antigen
TGM2_HUMAN	0.393637	-1.34506	0.138862	1.11586	0.022335	1.14113	3	3	3	77.3	Protein-glutamine gamma-glutamyltransferase 2
CPPED_HUMAN	0.348976	-1.5188	0.112443	1.08307	0.0406875	1.24936	3	3	3	35.5	Calcineurin-like phosphoesterase domain-containing protein 1
