# Supplementary material for: Cancer-associated fibroblasts induce metalloprotease-independent cancer cell invasion of the basement membrane
Source: Nat Commun. 2017 Oct 13;8:924. doi: 10.1038/s41467-017-00985-8 (PMC5640679; doi:10.1038/s41467-017-00985-8)
Supplement: Supplementary file 19 — Supplementary Data 8 [file 41467_2017_985_MOESM19_ESM.xlsx]

## Sheet: Sheet1
Proteins downregulated in CAF1 secretome
25/25 Proteins	Heavy/Medium						Pept. sets			MW (kDa)	Description
	Ratio	Log2	Lower bound.	Upper bound.	p-value	Std. dev.	Distinct used	Used	Total
LMNA_HUMAN	0.517428	-0.950569	0.355698	0.752694	2.75761e-08	1.13758	11	13	14	74.1	Prelamin-A/C
FLNC_HUMAN	0.519405	-0.945067	0.424311	0.635811	0.0250057	1.92662	12	12	12	291	Filamin-C
GRP78_HUMAN	0.48746	-1.03664	0.395031	0.601517	1.49562e-05	1.27545	10	12	13	72.3	78 kDa glucose-regulated protein
ANXA1_HUMAN	0.401111	-1.31793	0.400258	0.401967	0.000106652	1.30373	7	9	9	38.7	Annexin A1
ANXA2_HUMAN	0.339543	-1.55833	0.302716	0.38085	1.2377e-06	1.15985	6	9	9	38.6	Annexin A2
PDIA1_HUMAN	0.611582	-0.709382	0.553393	0.67589	1.3173e-05	1.08234	7	8	9	57.1	Protein disulfide-isomerase
TSP1_HUMAN	0.236956	-2.07731	0.209231	0.268355	5.1174e-05	1.35464	8	8	8	129.4	Thrombospondin-1
CALU_HUMAN	0.46485	-1.10516	0.355048	0.60861	0.00854062	1.41565	5	7	7	37.1	Calumenin
SPTB2_HUMAN	0.626909	-0.673672	0.499869	0.786236	0.00944454	1.19507	6	6	6	274.6	Spectrin beta chain, non-erythrocytic 1
IBP7_HUMAN	0.648402	-0.625039	0.508886	0.826168	5.1174e-05	1.02617	3	5	5	29.1	Insulin-like growth factor-binding protein 7
STC2_HUMAN	0.490129	-1.02877	0.285945	0.840115	0.0311189	1.38046	2	5	5	33.2	Stanniocalcin-2
RRBP1_HUMAN	0.365854	-1.45066	0.242624	0.551674	0.00294267	1.21442	5	5	6	152.5	Ribosome-binding protein 1
MFGM_HUMAN	0.224206	-2.1571	0.144768	0.347234	0.00113104	1.2473	3	5	5	43.1	Lactadherin
LG3BP_HUMAN	0.607255	-0.719625	0.221785	1.66269	0.2636	1.72071	4	4	5	65.3	Galectin-3-binding protein
PDIA6_HUMAN	0.529221	-0.918058	0.288999	0.969122	0.0173281	1.15083	4	4	4	48.1	Protein disulfide-isomerase A6
ENPL_HUMAN	0.463436	-1.10956	0.221518	0.96955	0.040862	1.31477	3	4	4	92.5	Endoplasmin
1A23_HUMAN	0.458771	-1.12416	0.186255	1.13001	0.0974468	1.54795	3	4	4	40.7	HLA class I histocompatibility antigen, A-23 alpha chain
TXND5_HUMAN	0.429915	-1.21788	0.202996	0.910498	0.0365129	1.33096	3	4	4	47.6	Thioredoxin domain-containing protein 5
BGH3_HUMAN	0.304642	-1.71481	0.184802	0.502196	0.000110496	1.03598	4	4	4	74.7	Transforming growth factor-beta-induced protein ig-h3
CD81_HUMAN	0.594084	-0.75126	0.196613	1.79508	0.108126	1.21636	2	3	3	25.8	CD81 antigen
PDIA3_HUMAN	0.46904	-1.09222	0.145944	1.50741	0.0974468	1.29374	3	3	3	56.8	Protein disulfide-isomerase A3
CATZ_HUMAN	0.465957	-1.10173	0.171062	1.26922	0.0229582	1.09652	3	3	3	33.9	Cathepsin Z
PAI1_HUMAN	0.462388	-1.11283	0.178497	1.19779	0.00768374	1.0428	3	3	4	45.1	Plasminogen activator inhibitor 1
TPM2_HUMAN	0.274972	-1.86265	0.0652387	1.15896	0.120151	1.69671	3	3	3	32.9	Tropomyosin beta chain
DKK1_HUMAN	0.216206	-2.20952	0.0694696	0.672885	0.0306883	1.25285	3	3	3	28.7	Dickkopf-related protein 1
