# Supplementary material for: Cancer-associated fibroblasts induce metalloprotease-independent cancer cell invasion of the basement membrane
Source: Nat Commun. 2017 Oct 13;8:924. doi: 10.1038/s41467-017-00985-8 (PMC5640679; doi:10.1038/s41467-017-00985-8)
Supplement: Supplementary file 20 — Supplementary Data 9 [file 41467_2017_985_MOESM20_ESM.xlsx]

## Sheet: Sheet1
Proteins upregulated in CAFs2 proteome
251/251 Proteins	Heavy/Medium						Pept. sets			MW (kDa)	Description
	Ratio	Log2	Lower bound.	Upper bound.	p-value	Std. dev.	Distinct used	Used	Total
STAT1_HUMAN	1.52843	0.612049	0.3085	7.57243	2.12637e-59	1.17224	68	132	137	87.3	Signal transducer and activator of transcription 1-alpha/beta
LRP1_HUMAN	2.2419	1.16472	0.607767	8.26981	8.40713e-41	1.55612	77	129	131	504.6	Prolow-density lipoprotein receptor-related protein 1
STOM_HUMAN	1.65475	0.726616	0.370796	7.38467	8.17823e-48	1.24493	37	121	125	31.7	Erythrocyte band 7 integral membrane protein
SODM_HUMAN	1.75015	0.807479	0.409611	7.47789	1.32645e-51	1.20346	31	104	108	24.7	Superoxide dismutase [Mn], mitochondrial
AMPN_HUMAN	1.62814	0.703222	0.395212	6.70736	7.62599e-42	1.21706	63	99	104	109.5	Aminopeptidase N
COCA1_HUMAN	1.72952	0.79037	0.464368	6.44151	2.5105e-33	1.30371	47	93	94	333.1	Collagen alpha-1(XII) chain
SYWC_HUMAN	1.81511	0.860061	0.474822	6.93868	4.66562e-41	1.24183	42	89	92	53.2	Tryptophan--tRNA ligase, cytoplasmic
CATD_HUMAN	1.737	0.796601	0.550685	5.47896	4.76008e-22	1.39679	32	77	78	44.6	Cathepsin D
MX1_HUMAN	2.65334	1.40781	1.00749	6.98784	8.9255e-26	1.50769	36	63	65	75.5	Interferon-induced GTP-binding protein Mx1
EST1_HUMAN	1.86865	0.901997	0.683904	5.10578	2.27692e-18	1.45322	38	63	65	62.5	Liver carboxylesterase 1
TENS1_HUMAN	1.69055	0.757489	0.563198	5.0745	6.05174e-22	1.27837	31	59	59	185.7	Tensin-1
TENS3_HUMAN	2.24166	1.16457	0.929955	5.40352	5.63142e-18	1.57776	40	58	59	155.3	Tensin-3
CTNA1_HUMAN	1.65523	0.727033	0.487053	5.62523	1.94532e-40	1.09876	42	56	62	100.1	Catenin alpha-1
FINC_HUMAN	1.81747	0.861931	0.691488	4.77693	1.78802e-18	1.31029	31	48	53	262.6	Fibronectin
CNTP1_HUMAN	3.20654	1.68102	1.28592	7.99575	7.79133e-28	1.28691	32	42	44	156.3	Contactin-associated protein 1
GSLG1_HUMAN	1.78768	0.838086	0.670934	4.7632	1.90108e-21	1.20438	30	42	48	134.6	Golgi apparatus protein 1
CO6A1_HUMAN	2.85733	1.51467	1.13346	7.20303	4.40799e-27	1.25677	27	41	45	108.5	Collagen alpha-1(VI) chain
STAT3_HUMAN	2.03293	1.02356	0.82173	5.02938	2.38928e-20	1.24694	30	39	40	88.1	Signal transducer and activator of transcription 3
AMPL_HUMAN	1.62261	0.698315	0.637682	4.12879	1.95103e-17	1.19564	31	38	40	56.2	Cytosol aminopeptidase
NAMPT_HUMAN	1.86183	0.896723	0.739231	4.68923	9.77011e-21	1.19084	25	37	41	55.5	Nicotinamide phosphoribosyltransferase
MYL9_HUMAN	1.69121	0.758058	0.759593	3.76544	3.4498e-12	1.3075	22	35	35	19.8	Myosin regulatory light polypeptide 9
OPTN_HUMAN	1.61949	0.695539	0.678621	3.86482	1.06486e-14	1.21985	19	35	35	65.9	Optineurin
FRIL_HUMAN	2.07733	1.05473	0.917599	4.70284	2.58916e-17	1.26597	13	34	36	20	Ferritin light chain
1A11_HUMAN	1.63347	0.70794	0.72216	3.69478	1.79624e-12	1.26707	17	34	36	40.9	HLA class I histocompatibility antigen, A-11 alpha chain
FRIH_HUMAN	2.26614	1.18024	1.08132	4.74921	2.22517e-15	1.34569	13	33	33	21.2	Ferritin heavy chain
LAMC1_HUMAN	1.91502	0.937359	0.889173	4.12439	4.03425e-14	1.28784	26	32	32	177.6	Laminin subunit gamma-1
GNS_HUMAN	1.63556	0.709784	0.945452	2.82939	8.51837e-06	1.57594	15	31	31	62.1	N-acetylglucosamine-6-sulfatase
FYCO1_HUMAN	1.52386	0.607726	0.726908	3.19454	6.15051e-09	1.30048	22	31	32	167	FYVE and coiled-coil domain-containing protein 1
PGFRB_HUMAN	2.08844	1.06243	1.1231	3.88352	3.89831e-11	1.38687	19	28	28	124	Platelet-derived growth factor receptor beta
RN213_HUMAN	1.72937	0.790249	0.828005	3.61197	1.64647e-12	1.23476	20	28	30	591.4	E3 ubiquitin-protein ligase RNF213
PPGB_HUMAN	1.67174	0.741353	0.763124	3.66222	1.85822e-14	1.17724	17	28	29	54.5	Lysosomal protective protein
STAT2_HUMAN	2.37809	1.24981	1.06248	5.32278	1.79116e-22	1.1294	19	27	34	97.9	Signal transducer and activator of transcription 2
DDX5_HUMAN	1.86408	0.898461	0.958487	3.62528	5.42272e-12	1.24567	16	25	25	69.1	Probable ATP-dependent RNA helicase DDX5
MGST1_HUMAN	1.63028	0.705116	0.889581	2.9877	2.57724e-08	1.29224	12	24	24	17.6	Microsomal glutathione S-transferase 1
ERAP1_HUMAN	1.64644	0.719351	0.881002	3.07691	1.58916e-09	1.23741	14	23	25	107.2	Endoplasmic reticulum aminopeptidase 1
PAR14_HUMAN	2.25299	1.17184	1.17382	4.3243	2.69211e-15	1.17509	15	22	26	202.8	Poly [ADP-ribose] polymerase 14
PBIP1_HUMAN	1.75198	0.808986	1.21796	2.52015	4.60196e-05	1.56795	13	22	22	80.6	Pre-B-cell leukemia transcription factor-interacting protein 1
AK1C3_HUMAN	1.57983	0.659772	1.0433	2.39228	0.000120984	1.48946	15	22	22	36.9	Aldo-keto reductase family 1 member C3
SEPR_HUMAN	1.5269	0.610602	0.779936	2.98923	5.13091e-11	1.15207	19	22	24	87.7	Seprase
CO6A2_HUMAN	2.87074	1.52142	1.59607	5.1634	5.70616e-15	1.22141	16	21	24	108.6	Collagen alpha-2(VI) chain
IFIT3_HUMAN	2.8457	1.50878	2.03382	3.98167	1.12693e-08	1.5701	16	21	22	56	Interferon-induced protein with tetratricopeptide repeats 3
ADDA_HUMAN	1.84433	0.883097	1.01482	3.35187	4.11741e-11	1.2088	14	21	22	81	Alpha-adducin
EGFR_HUMAN	1.58148	0.661274	0.855861	2.92229	1.25481e-09	1.18889	17	21	24	134.3	Epidermal growth factor receptor
IFIT1_HUMAN	3.60183	1.84873	2.29865	5.64381	2.08068e-12	1.36361	17	20	21	55.4	Interferon-induced protein with tetratricopeptide repeats 1
NUMA1_HUMAN	2.36151	1.23971	1.81692	3.06933	1.9915e-06	1.64394	14	20	20	238.3	Nuclear mitotic apparatus protein 1
PLAK_HUMAN	2.11102	1.07794	1.40036	3.18231	8.99851e-08	1.41739	18	20	21	81.7	Junction plakoglobin
SQSTM_HUMAN	1.83385	0.874876	1.23769	2.71716	3.59815e-06	1.44208	9	20	20	47.7	Sequestosome-1
ISG15_HUMAN	1.75231	0.809259	0.918017	3.34481	8.1436e-14	1.11939	6	20	22	17.9	Ubiquitin-like protein ISG15
LAMB2_HUMAN	3.51523	1.81362	3.32875	3.71216	1.44337e-06	1.96469	16	19	19	196	Laminin subunit beta-2
PLXB2_HUMAN	1.769	0.822938	1.17576	2.66158	2.771e-06	1.37898	17	19	20	205.1	Plexin-B2
RISC_HUMAN	1.62747	0.702635	0.85243	3.1072	2.53264e-14	1.0867	11	19	19	50.8	Retinoid-inducible serine carboxypeptidase
DSRAD_HUMAN	1.6152	0.691714	0.931215	2.80158	8.00273e-09	1.19616	14	19	20	136.1	Double-stranded RNA-specific adenosine deaminase
ILK_HUMAN	1.57242	0.652985	0.936955	2.63886	2.18037e-07	1.23628	17	19	19	51.4	Integrin-linked protein kinase
CSDE1_HUMAN	1.69761	0.763508	0.931553	3.09364	5.64102e-13	1.10347	15	18	21	88.9	Cold shock domain-containing protein E1
SERC_HUMAN	1.63035	0.705184	1.20984	2.19702	0.000334167	1.49224	15	18	18	40.4	Phosphoserine aminotransferase
PLD3_HUMAN	2.06588	1.04676	1.48764	2.86889	1.04201e-06	1.40055	10	17	17	54.7	Phospholipase D3
ARMC9_HUMAN	1.68577	0.753412	1.1501	2.47094	6.9188e-06	1.32692	10	17	17	91.8	LisH domain-containing protein ARMC9
LDLR_HUMAN	2.2413	1.16434	1.62751	3.08657	2.31229e-07	1.36273	9	16	16	95.4	Low-density lipoprotein receptor
CATC_HUMAN	1.72614	0.787552	1.09212	2.72825	1.88193e-08	1.18735	12	16	17	51.9	Dipeptidyl peptidase 1
CTNA2_HUMAN	1.70847	0.772707	0.955261	3.05558	5.07549e-16	1.0493	13	16	19	105.3	Catenin alpha-2
PTK7_HUMAN	1.58515	0.66462	1.3449	1.86832	0.00412381	1.59222	12	16	16	118.4	Inactive tyrosine-protein kinase 7
ECE1_HUMAN	1.54939	0.631703	1.32128	1.81689	0.00629675	1.60036	13	16	16	87.2	Endothelin-converting enzyme 1
FIL1L_HUMAN	2.44468	1.28964	1.55052	3.85448	5.63808e-12	1.1453	13	15	18	130.4	Filamin A-interacting protein 1-like
IF16_HUMAN	1.73502	0.794953	1.2829	2.34648	2.08638e-05	1.33521	14	15	15	88.3	Gamma-interferon-inducible protein 16
UBA7_HUMAN	1.6559	0.727612	1.08783	2.52062	1.44815e-07	1.18628	14	15	16	111.7	Ubiquitin-like modifier-activating enzyme 7
APOL2_HUMAN	1.56806	0.648984	1.0222	2.40542	3.28031e-07	1.17716	11	15	15	37.1	Apolipoprotein L2
TSP1_HUMAN	2.77403	1.47198	2.30968	3.33173	8.37178e-07	1.44204	11	14	14	129.4	Thrombospondin-1
DDX58_HUMAN	1.76466	0.819394	1.24687	2.49749	7.58334e-07	1.22376	12	14	14	106.6	Probable ATP-dependent RNA helicase DDX58
OAT_HUMAN	1.71727	0.780114	1.07241	2.74988	2.06532e-11	1.08158	13	14	17	48.5	Ornithine aminotransferase, mitochondrial
STAT6_HUMAN	1.59237	0.671177	1.07066	2.3683	3.00734e-07	1.16451	12	14	15	94.1	Signal transducer and activator of transcription 6
EPG5_HUMAN	1.54223	0.625015	1.29019	1.8435	0.00263369	1.44891	10	14	14	292.5	Ectopic P granules protein 5 homolog
SKP1_HUMAN	1.61064	0.687634	1.22382	2.11972	4.04449e-05	1.2574	9	13	14	18.7	S-phase kinase-associated protein 1
SE1L1_HUMAN	1.5625	0.643859	1.20453	2.02686	0.000124362	1.2757	12	13	13	88.8	Protein sel-1 homolog 1
CO3A1_HUMAN	2.28295	1.1909	2.1155	2.46365	5.89627e-05	1.45845	7	12	12	138.6	Collagen alpha-1(III) chain
NFKB2_HUMAN	1.89987	0.925898	1.39083	2.5952	6.30071e-08	1.15219	11	12	12	96.7	Nuclear factor NF-kappa-B p100 subunit
FA21B_HUMAN	1.53252	0.615903	1.48625	1.58023	0.0138241	1.52637	6	12	12	137	WASH complex subunit FAM21B
CO4A1_HUMAN	5.2528	2.39309	4.23749	6.51138	4.69694e-10	1.2008	4	11	14	160.6	Collagen alpha-1(IV) chain
ICAM1_HUMAN	2.49019	1.31626	1.98045	3.13114	5.62093e-08	1.18382	9	11	13	57.8	Intercellular adhesion molecule 1
MFGM_HUMAN	1.70125	0.766591	1.68175	1.72097	0.00350012	1.47146	9	11	12	43.1	Lactadherin
LG3BP_HUMAN	1.69801	0.763846	1.49681	1.92626	0.000322696	1.31214	8	11	12	65.3	Galectin-3-binding protein
SDCB1_HUMAN	1.67806	0.746796	1.30293	2.16121	2.32809e-06	1.15575	8	11	11	32.4	Syntenin-1
1A80_HUMAN	1.62169	0.697496	1.19341	2.20367	6.59387e-08	1.09541	5	11	15	40.8	HLA class I histocompatibility antigen, A-80 alpha chain
CLPT1_HUMAN	1.53333	0.616671	1.34982	1.7418	0.00141742	1.31037	8	11	11	76.1	Cleft lip and palate transmembrane protein 1
ANTR1_HUMAN	2.24431	1.16627	2.07216	2.43076	0.000687895	1.51404	8	10	10	62.8	Anthrax toxin receptor 1
DDR2_HUMAN	2.16991	1.11764	1.92557	2.44526	7.96542e-06	1.24049	9	10	10	96.7	Discoidin domain-containing receptor 2
FND3B_HUMAN	2.09995	1.07036	1.90749	2.31184	2.47355e-05	1.26978	6	10	11	132.9	Fibronectin type III domain-containing protein 3B
MA2B1_HUMAN	1.91958	0.940791	1.90522	1.93405	0.000594136	1.38744	7	10	10	113.7	Lysosomal alpha-mannosidase
KAP0_HUMAN	1.83217	0.873556	1.50215	2.23471	1.44337e-06	1.1461	10	10	10	43	cAMP-dependent protein kinase type I-alpha regulatory subunit
A4_HUMAN	1.76916	0.823061	1.50648	2.07763	1.65802e-05	1.19035	5	10	11	86.9	Amyloid beta A4 protein
TAP1_HUMAN	1.75435	0.810941	1.69374	1.81714	0.000873449	1.34961	8	10	10	87.2	Antigen peptide transporter 1
MA7D1_HUMAN	1.69683	0.762844	1.54237	1.86677	0.000291902	1.27065	9	10	10	92.8	MAP7 domain-containing protein 1
PRP6_HUMAN	1.6752	0.744338	1.5739	1.78303	0.000825697	1.31337	10	10	10	106.9	Pre-mRNA-processing factor 6
S10A4_HUMAN	1.61787	0.6941	1.33625	1.95885	1.40345e-05	1.15457	5	10	10	11.7	Protein S100-A4
HEXA_HUMAN	1.54712	0.629584	1.41476	1.69186	0.00123796	1.27831	6	10	10	60.7	Beta-hexosaminidase subunit alpha
AT1B3_HUMAN	1.52436	0.608201	1.286	1.8069	0.000103347	1.17932	6	10	10	31.5	Sodium/potassium-transporting ATPase subunit beta-3
MX2_HUMAN	2.50003	1.32195	2.02367	3.08854	2.16383e-10	1.05306	3	9	11	82.1	Interferon-induced GTP-binding protein Mx2
NUCB1_HUMAN	2.18943	1.13056	1.74709	2.74378	0.00437652	1.63034	8	9	9	53.9	Nucleobindin-1
P3H3_HUMAN	2.16372	1.11352	1.92182	2.43608	0.0011557	1.46471	8	9	9	81.8	Prolyl 3-hydroxylase 3
RND3_HUMAN	2.09468	1.06673	2.04317	2.14749	7.58775e-05	1.26896	8	9	10	27.4	Rho-related GTP-binding protein RhoE
OGT1_HUMAN	2.04303	1.03071	1.66885	2.50111	0.0054655	1.59264	7	9	9	116.9	UDP-N-acetylglucosamine--peptide N-acetylglucosaminyltransferase 110 kDa subunit
TAP2_HUMAN	1.87542	0.907212	1.71498	2.05086	0.00240369	1.42265	8	9	9	75.7	Antigen peptide transporter 2
CES1P_HUMAN	1.71186	0.775569	1.6222	1.80649	0.0032103	1.37286	5	9	9	30.7	Putative inactive carboxylesterase 4
TNAP2_HUMAN	1.69138	0.758197	1.56105	1.83258	0.000125931	1.20071	8	9	10	72.7	Tumor necrosis factor alpha-induced protein 2
STML3_HUMAN	1.68074	0.749097	1.52949	1.84695	8.04301e-05	1.18388	2	9	9	32.1	Stomatin-like protein 3
PGS2_HUMAN	1.67324	0.742647	1.11955	2.50078	0.0983502	1.94436	5	9	9	39.7	Decorin
HMOX1_HUMAN	1.6629	0.733705	1.51258	1.82817	9.06415e-05	1.18335	6	9	9	32.8	Heme oxygenase 1
ANAG_HUMAN	1.63041	0.705232	1.57013	1.693	0.00076109	1.25285	8	9	9	82.3	Alpha-N-acetylglucosaminidase
BASI_HUMAN	1.62382	0.69939	1.34474	1.96082	0.0303357	1.57095	5	9	9	42.2	Basigin
PSB8_HUMAN	1.5987	0.676895	1.44219	1.77219	0.000110089	1.17359	6	9	9	30.4	Proteasome subunit beta type-8
MANBA_HUMAN	1.57853	0.658578	1.33583	1.86531	0.0317066	1.53731	8	9	9	100.9	Beta-mannosidase
TCP4_HUMAN	1.56796	0.648891	1.49769	1.64153	0.0010047	1.24265	8	9	9	14.4	Activated RNA polymerase II transcriptional coactivator p15
SAMH1_HUMAN	1.5556	0.637473	1.46564	1.65109	0.0098704	1.38081	8	9	9	72.2	SAM domain and HD domain-containing protein 1
IFIT5_HUMAN	1.55262	0.634703	1.51432	1.59188	0.00197351	1.26886	6	9	9	55.8	Interferon-induced protein with tetratricopeptide repeats 5
A16A1_HUMAN	1.54792	0.630326	1.2969	1.84752	2.45501e-06	1.08998	9	9	10	85.1	Aldehyde dehydrogenase family 16 member A1
CEMIP_HUMAN	7.86969	2.97631	6.39592	9.68305	8.71792e-06	1.47176	8	8	9	153	Cell migration-inducing and hyaluronan-binding protein
CO4A2_HUMAN	4.65298	2.21816	4.50819	4.80242	1.15971e-06	1.23456	5	8	9	167.6	Collagen alpha-2(IV) chain
P3H2_HUMAN	3.02522	1.59704	2.14151	4.27361	0.00200885	1.68974	7	8	8	81	Prolyl 3-hydroxylase 2
S12A7_HUMAN	1.95912	0.970207	1.59399	2.40789	0.00530378	1.47014	8	8	8	119.1	Solute carrier family 12 member 7
TPSN_HUMAN	1.8733	0.905581	1.29951	2.70043	0.0337453	1.72429	6	8	8	47.6	Tapasin
JCAD_HUMAN	1.78314	0.83442	1.40496	2.26311	0.0157172	1.51811	8	8	8	148.4	Junctional protein associated with coronary artery disease
INO1_HUMAN	1.72668	0.788	0.986536	3.02211	0.13735	2.09354	6	8	8	61.1	Inositol-3-phosphate synthase 1
AGAL_HUMAN	1.65214	0.724339	1.2029	2.26917	0.0544465	1.64287	8	8	8	48.8	Alpha-galactosidase A
TRAM1_HUMAN	1.56549	0.646617	1.16101	2.1109	0.0702212	1.61287	7	8	8	43.1	Translocating chain-associated membrane protein 1
GALT2_HUMAN	1.5543	0.63626	1.54384	1.56482	0.000706752	1.1881	7	8	8	64.7	Polypeptide N-acetylgalactosaminyltransferase 2
S12A5_HUMAN	1.53506	0.618297	1.21024	1.94706	0.051419	1.51718	7	8	8	126.2	Solute carrier family 12 member 5
IBP7_HUMAN	4.39729	2.13661	3.58492	5.39375	4.7703e-05	1.32628	6	7	7	29.1	Insulin-like growth factor-binding protein 7
IBP5_HUMAN	3.27648	1.71215	2.56326	4.18815	0.000308923	1.38212	4	7	7	30.6	Insulin-like growth factor-binding protein 5
DDX24_HUMAN	2.56199	1.35727	1.48946	4.40684	0.0186496	1.85986	7	7	7	96.3	ATP-dependent RNA helicase DDX24
QSOX1_HUMAN	2.42024	1.27515	1.77617	3.29785	0.00319252	1.47334	7	7	7	82.6	Sulfhydryl oxidase 1
PSB9_HUMAN	2.15741	1.1093	1.6524	2.81678	0.00354411	1.41173	4	7	7	23.3	Proteasome subunit beta type-9
ZFR_HUMAN	2.05227	1.03722	1.79851	2.34184	0.000438988	1.23382	7	7	7	117	Zinc finger RNA-binding protein
SMHD1_HUMAN	2.04962	1.03536	1.87731	2.23775	0.000131549	1.18051	5	7	8	226.4	Structural maintenance of chromosomes flexible hinge domain-containing protein 1
LPP3_HUMAN	2.01767	1.01269	1.88139	2.16382	8.17126e-05	1.15958	4	7	8	35.1	Lipid phosphate phosphohydrolase 3
DTX3L_HUMAN	1.90327	0.928482	1.80986	2.0015	6.10591e-05	1.13707	7	7	8	83.6	E3 ubiquitin-protein ligase DTX3L
TOP2B_HUMAN	1.78418	0.835259	1.10975	2.86847	0.0696003	1.73838	7	7	7	183.3	DNA topoisomerase 2-beta
CDS2_HUMAN	1.73025	0.790978	1.27594	2.3463	0.0234679	1.46625	3	7	7	51.4	Phosphatidate cytidylyltransferase 2
DDX42_HUMAN	1.70116	0.766522	1.2415	2.33102	0.0291195	1.4816	6	7	7	103	ATP-dependent RNA helicase DDX42
DNJA1_HUMAN	1.62846	0.703506	1.48099	1.7906	0.0011557	1.18892	5	7	8	44.9	DnaJ homolog subfamily A member 1
SRC_HUMAN	1.5786	0.658642	1.12342	2.2182	0.0611803	1.51936	7	7	7	59.8	Proto-oncogene tyrosine-protein kinase Src
PLBL2_HUMAN	1.57661	0.656827	1.36563	1.82019	0.00512569	1.24831	6	7	7	65.5	Putative phospholipase B-like 2
Z3H7B_HUMAN	1.5591	0.640714	1.36643	1.77893	0.00451739	1.23372	7	7	7	111.6	Zinc finger CCCH domain-containing protein 7B
CHIP_HUMAN	1.54983	0.632113	1.44032	1.66767	0.00101286	1.16347	7	7	7	34.9	E3 ubiquitin-protein ligase CHIP
NT5D1_HUMAN	1.53595	0.619127	1.22769	1.9216	0.0242095	1.35275	6	7	7	51.8	5'-nucleotidase domain-containing protein 1
KC1A_HUMAN	3.5408	1.82408	2.588	4.84438	0.000356437	1.30371	6	6	6	38.9	Casein kinase I isoform alpha
RBPMS_HUMAN	3.19969	1.67793	2.77625	3.68772	4.87593e-06	1.09823	4	6	7	21.8	RNA-binding protein with multiple splicing
ASSY_HUMAN	2.65807	1.41038	2.31325	3.05429	9.41044e-06	1.09493	6	6	7	46.5	Argininosuccinate synthase
IFIH1_HUMAN	2.3781	1.24981	1.23666	4.57306	0.0406708	1.83241	4	6	6	116.7	Interferon-induced helicase C domain-containing protein 1
CATL1_HUMAN	2.15376	1.10686	1.54425	3.00383	0.00397305	1.32899	3	6	6	37.6	Cathepsin L1
PAI1_HUMAN	2.04923	1.03508	1.01191	4.1499	0.0907317	1.92971	2	6	6	45.1	Plasminogen activator inhibitor 1
GRN_HUMAN	1.96738	0.976276	1.51788	2.54999	0.00195246	1.23508	3	6	6	63.5	Granulins
VPS39_HUMAN	1.66168	0.732639	0.956779	2.8859	0.109705	1.65493	6	6	6	101.8	Vam6/Vps39-like protein
CBPD_HUMAN	3.07914	1.62253	1.46738	6.46127	0.022606	1.68999	4	5	5	152.9	Carboxypeptidase D
LPP1_HUMAN	2.51642	1.33137	1.75353	3.61121	0.000591632	1.15575	1	5	5	32.2	Lipid phosphate phosphohydrolase 1
MAGD2_HUMAN	2.40108	1.26368	1.58205	3.64411	0.00219321	1.22231	4	5	6	65	Melanoma-associated antigen D2
S27A6_HUMAN	2.39899	1.26243	1.18463	4.85822	0.038519	1.63096	5	5	5	70.1	Long-chain fatty acid transport protein 6
FSTL1_HUMAN	2.28925	1.19488	1.13012	4.63728	0.0450077	1.63142	4	5	5	35	Follistatin-related protein 1
K1C18_HUMAN	2.25319	1.17197	0.839997	6.04389	0.141734	2.16031	5	5	5	48.1	Keratin, type I cytoskeletal 18
WWC2_HUMAN	2.02264	1.01624	1.33666	3.06066	0.00439779	1.21869	5	5	5	133.9	Protein WWC2
NINJ1_HUMAN	2.0156	1.01121	1.40562	2.8903	0.00151197	1.15487	2	5	5	16.3	Ninjurin-1
NDUA4_HUMAN	1.94963	0.9632	1.34798	2.81981	0.00217236	1.16483	4	5	5	9.4	NADH dehydrogenase [ubiquinone] 1 alpha subcomplex subunit 4
CHID1_HUMAN	1.89829	0.924699	1.35302	2.66329	0.00116062	1.12993	5	5	5	44.9	Chitinase domain-containing protein 1
PSB10_HUMAN	1.80599	0.852789	1.18909	2.74294	0.00831816	1.2232	4	5	7	28.9	Proteasome subunit beta type-10
SAM9L_HUMAN	1.75115	0.808304	1.09088	2.81107	0.0214255	1.29283	5	5	6	184.5	Sterile alpha motif domain-containing protein 9-like
CHD4_HUMAN	1.67732	0.746159	1.07759	2.61083	0.0183748	1.2536	3	5	5	218	Chromodomain-helicase-DNA-binding protein 4
CDK4_HUMAN	1.65853	0.729906	1.24681	2.20622	0.000355234	1.07132	4	5	5	33.7	Cyclin-dependent kinase 4
XRN1_HUMAN	1.64469	0.717817	1.10176	2.45518	0.010844	1.20225	3	5	5	194.1	5'-3' exoribonuclease 1
ADCY9_HUMAN	1.61821	0.694395	1.07872	2.4275	0.0131811	1.20815	5	5	6	150.7	Adenylate cyclase type 9
SPG20_HUMAN	1.61226	0.689087	1.17972	2.20339	0.00139576	1.10066	5	5	6	72.8	Spartin
KI13A_HUMAN	1.56095	0.642424	0.9081	2.68315	0.0790436	1.38437	4	5	5	202.3	Kinesin-like protein KIF13A
TYPH_HUMAN	1.54037	0.623275	0.912023	2.60161	0.0739786	1.36024	4	5	5	50	Thymidine phosphorylase
BGH3_HUMAN	1.53424	0.617521	0.995833	2.36373	0.0284713	1.2408	5	5	5	74.7	Transforming growth factor-beta-induced protein ig-h3
WDR82_HUMAN	1.53124	0.614697	1.05629	2.21974	0.0102084	1.16749	4	5	5	35.1	WD repeat-containing protein 82
PTPRA_HUMAN	1.5271	0.610793	0.875593	2.66337	0.099369	1.40463	5	5	5	90.6	Receptor-type tyrosine-protein phosphatase alpha
C1R_HUMAN	2.7364	1.45228	1.27263	5.88379	0.0181812	1.35129	4	4	4	80.1	Complement C1r subcomponent
EMIL1_HUMAN	2.48205	1.31153	1.29476	4.75809	0.00698602	1.20473	4	4	4	106.7	EMILIN-1
TWSG1_HUMAN	2.32719	1.21859	1.26242	4.29003	0.00457537	1.1585	2	4	4	25	Twisted gastrulation protein homolog 1
TENC1_HUMAN	2.11836	1.08295	1.28814	3.48368	0.000115948	1.03349	2	4	5	152.6	Tensin-like C1 domain-containing phosphatase
SH3B4_HUMAN	2.00855	1.00616	0.925326	4.35985	0.0473359	1.36413	4	4	4	107.5	SH3 domain-binding protein 4
TRIPC_HUMAN	2.00419	1.00302	1.17068	3.43116	0.00121462	1.0759	2	4	4	220.4	E3 ubiquitin-protein ligase TRIP12
SIAE_HUMAN	1.99046	0.993104	0.529249	7.48598	0.306152	2.36354	4	4	4	58.3	Sialate O-acetylesterase
ATRAP_HUMAN	1.98546	0.989474	1.08847	3.62165	0.00649044	1.14634	2	4	4	17.4	Type-1 angiotensin II receptor-associated protein
GHITM_HUMAN	1.97864	0.984507	0.935551	4.18471	0.0406964	1.32913	4	4	4	37.2	Growth hormone-inducible transmembrane protein
EDF1_HUMAN	1.97119	0.979066	1.13226	3.43171	0.00223653	1.09409	3	4	5	16.4	Endothelial differentiation-related factor 1
CU025_HUMAN	1.82357	0.866764	0.785083	4.23573	0.100223	1.45974	3	4	4	75.5	C2 domain-containing protein 2
RN114_HUMAN	1.81155	0.857224	0.79695	4.11784	0.0914709	1.42853	3	4	4	25.7	RING finger protein 114
MOV10_HUMAN	1.80237	0.849896	0.640222	5.07408	0.212485	1.76922	4	4	4	113.7	Putative helicase MOV-10
SVEP1_HUMAN	1.75743	0.81347	0.570033	5.41824	0.281963	1.93753	3	4	4	390.2	Sushi, von Willebrand factor type A, EGF and pentraxin domain-containing protein 1
PTGES_HUMAN	1.73101	0.791618	1.02949	2.91057	0.00107666	1.05669	3	4	4	17.1	Prostaglandin E synthase
CD151_HUMAN	1.72923	0.790128	0.94953	3.14917	0.0111489	1.14449	3	4	5	28.3	CD151 antigen
NUDT4_HUMAN	1.72229	0.784325	0.972819	3.04915	0.00624347	1.11261	3	4	4	20.3	Diphosphoinositol polyphosphate phosphohydrolase 2
TGON2_HUMAN	1.71666	0.779601	0.997199	2.95518	0.00287707	1.08186	4	4	5	51.1	Trans-Golgi network integral membrane protein 2
SF3B6_HUMAN	1.70823	0.772501	0.948879	3.07526	0.00943728	1.13137	4	4	4	14.6	Splicing factor 3B subunit 6
UBE2H_HUMAN	1.70761	0.771981	1.02331	2.84952	0.000776445	1.0487	3	4	4	20.7	Ubiquitin-conjugating enzyme E2 H
KAD4_HUMAN	1.69971	0.765288	0.889173	3.2491	0.0260289	1.20132	3	4	4	25.3	Adenylate kinase isoenzyme 4, mitochondrial
OAS3_HUMAN	1.6948	0.761115	0.677714	4.23829	0.175271	1.5716	4	4	4	121.2	2'-5'-oligoadenylate synthase 3
ATLA1_HUMAN	1.67073	0.740481	0.635277	4.39391	0.216007	1.65277	4	4	4	63.5	Atlastin-1
SRP14_HUMAN	1.6068	0.684186	0.499903	5.16458	0.374724	2.01996	3	4	4	14.6	Signal recognition particle 14 kDa protein
GOLP3_HUMAN	1.5651	0.646258	0.885341	2.76679	0.00987452	1.11097	3	4	5	33.8	Golgi phosphoprotein 3
SCYL2_HUMAN	1.54648	0.62899	0.791839	3.02032	0.0535611	1.22737	4	4	4	103.7	SCY1-like protein 2
ABC3F_HUMAN	1.53598	0.619157	0.94205	2.50435	0.000233123	1.02466	2	4	4	45	DNA dC->dU-editing enzyme APOBEC-3F
RPB1_HUMAN	1000	9.96578					3	3	5	217.2	DNA-directed RNA polymerase II subunit RPB1
SSFA2_HUMAN	1000	9.96578					3	3	3	138.4	Sperm-specific antigen 2
IFIT2_HUMAN	4.53644	2.18156	0.95611	21.524	0.108768	1.90999	3	3	3	54.6	Interferon-induced protein with tetratricopeptide repeats 2
ELOV2_HUMAN	3.68806	1.88286	1.44835	9.3912	0.000509857	1.02506	2	3	3	34.6	Elongation of very long chain fatty acids protein 2
FRMD6_HUMAN	3.66535	1.87395	0.953712	14.0869	0.0755185	1.54712	2	3	3	72	FERM domain-containing protein 6
SK2L2_HUMAN	3.41405	1.77149	0.427227	27.2824	0.309135	3.21689	2	3	3	117.8	Superkiller viralicidic activity 2-like 2
S39AE_HUMAN	2.98719	1.57879	0.740099	12.0569	0.114869	1.62479	3	3	3	54.2	Zinc transporter ZIP14
DHRS3_HUMAN	2.59986	1.37843	0.922903	7.32392	0.0156537	1.13401	3	3	3	33.5	Short-chain dehydrogenase/reductase 3
CAB45_HUMAN	2.59629	1.37645	0.673939	10.002	0.121283	1.5508	2	3	3	41.8	45 kDa calcium-binding protein
NDUS7_HUMAN	2.28521	1.19233	0.219591	23.7813	0.529179	4.18923	3	3	3	23.6	NADH dehydrogenase [ubiquinone] iron-sulfur protein 7, mitochondrial
MYO10_HUMAN	2.13977	1.09746	0.581683	7.87134	0.142521	1.48083	3	3	3	237.3	Unconventionnal myosin-X
DPYD_HUMAN	2.13765	1.09602	0.407327	11.2184	0.319817	2.1126	2	3	3	111.4	Dihydropyrimidine dehydrogenase [NADP(+)]
PAR10_HUMAN	2.12535	1.0877	0.814017	5.54916	0.00463412	1.05104	2	3	4	110	Poly [ADP-ribose] polymerase 10
GCR_HUMAN	2.1144	1.08025	0.685231	6.52434	0.0595443	1.24215	3	3	3	85.7	Glucocorticoid receptor
CEBPB_HUMAN	2.04623	1.03297	0.328215	12.757	0.41519	2.50969	2	3	3	36.1	CCAAT/enhancer-binding protein beta
ZNFX1_HUMAN	2.03772	1.02696	0.640822	6.47964	0.0794304	1.28006	3	3	3	220.2	NFX1-type zinc finger-containing protein 1
ITCH_HUMAN	1.97365	0.980866	0.645444	6.03507	0.0648072	1.23094	3	3	3	102.8	E3 ubiquitin-protein ligase Itchy homolog
NEUR1_HUMAN	1.86746	0.901074	0.670083	5.20442	0.0279102	1.12188	2	3	3	45.5	Sialidase-1
BCKD_HUMAN	1.8305	0.872235	0.618107	5.42093	0.0598916	1.19215	2	3	3	46.4	[3-methyl-2-oxobutanoate dehydrogenase [lipoamide]] kinase, mitochondrial
UB2L6_HUMAN	1.82156	0.865178	0.711366	4.6644	0.00293251	1.0308	2	3	3	17.8	Ubiquitin/ISG15-conjugating enzyme E2 L6
TRPV2_HUMAN	1.81635	0.861043	0.434534	7.59234	0.280422	1.68267	3	3	3	86	Transient receptor potential cation channel subfamily V member 2
PPT1_HUMAN	1.79682	0.845447	0.621188	5.1974	0.0494403	1.16441	3	3	3	34.2	Palmitoyl-protein thioesterase 1
TM14C_HUMAN	1.7932	0.842536	0.343447	9.36261	0.411514	2.10181	2	3	3	11.6	Transmembrane protein 14C
LGMN_HUMAN	1.79248	0.841956	0.622527	5.16119	0.0474218	1.1591	3	3	3	49.4	Legumain
NUD10_HUMAN	1.7791	0.831148	0.645619	4.90258	0.026795	1.1093	2	3	3	18.5	Diphosphoinositol polyphosphate phosphohydrolase 3-alpha
GMPR1_HUMAN	1.77904	0.831101	0.388933	8.13763	0.345587	1.84135	3	3	3	37.4	GMP reductase 1
LHPP_HUMAN	1.76421	0.819021	0.3686	8.44393	0.377752	1.92672	2	3	3	29.2	Phospholysine phosphohistidine inorganic pyrophosphate phosphatase
XPO6_HUMAN	1.75104	0.808215	0.590662	5.19105	0.0682135	1.19339	3	3	3	128.9	Exportin-6
PCKGM_HUMAN	1.74635	0.804342	0.519795	5.86719	0.151621	1.35246	3	3	3	70.7	Phosphoenolpyruvate carboxykinase [GTP], mitochondrial
H1BP3_HUMAN	1.72782	0.788954	0.481221	6.20373	0.204318	1.44537	2	3	3	42.8	HCLS1-binding protein 3
TBC8B_HUMAN	1.71292	0.776456	0.652229	4.49856	0.0102084	1.05721	3	3	3	128.7	TBC1 domain family member 8B
NUP37_HUMAN	1.71249	0.776092	0.491089	5.97164	0.187166	1.40375	3	3	3	36.7	Nucleoporin Nup37
PRKRA_HUMAN	1.70611	0.770715	0.249868	11.6494	0.55964	2.74866	3	3	3	34.4	Interferon-inducible double stranded RNA-dependent protein kinase activator A
NCUG1_HUMAN	1.66731	0.737525	0.557236	4.98879	0.0856929	1.20449	3	3	3	43.9	Lysosomal protein NCU-G1
RIR2B_HUMAN	1.66569	0.736118	0.435752	6.36719	0.271324	1.53879	2	3	3	40.7	Ribonucleoside-diphosphate reductase subunit M2 B
NU214_HUMAN	1.65612	0.727805	0.623408	4.39956	0.0158674	1.06941	3	3	3	213.6	Nuclear pore complex protein Nup214
PMM1_HUMAN	1.62586	0.701207	0.542273	4.87473	0.0946197	1.20695	2	3	3	29.7	Phosphomannomutase 1
NUMBL_HUMAN	1.61929	0.695362	0.537182	4.88122	0.0996456	1.21347	2	3	3	64.9	Numb-like protein
CD82_HUMAN	1.61569	0.692149	0.408473	6.39076	0.314924	1.59228	2	3	3	29.6	CD82 antigen
SUMO1_HUMAN	1.61497	0.691504	0.553353	4.7133	0.0755675	1.17486	1	3	3	11.6	Small ubiquitin-related modifier 1
UBQL1_HUMAN	1.60525	0.682799	0.503503	5.11781	0.146209	1.28341	3	3	3	62.5	Ubiquilin-1
NOG1_HUMAN	1.59494	0.673505	0.458055	5.55358	0.222851	1.40169	3	3	3	74	Nucleolar GTP-binding protein 1
CCHL_HUMAN	1.59448	0.673082	0.195659	12.9938	0.653265	3.28052	3	3	3	30.6	Cytochrome c-type heme lyase
PTN9_HUMAN	1.59315	0.671886	0.431865	5.87716	0.27302	1.48503	3	3	3	68	Tyrosine-protein phosphatase non-receptor type 9
S38A2_HUMAN	1.58771	0.666944	0.515105	4.89378	0.123686	1.24079	3	3	3	56	Sodium-coupled neutral amino acid transporter 2
RANB9_HUMAN	1.58092	0.660766	0.251445	9.9398	0.585054	2.531	3	3	3	77.8	Ran-binding protein 9
NT5C_HUMAN	1.57232	0.652898	0.316319	7.81553	0.481722	2.00097	3	3	3	23.4	5'(3')-deoxyribonucleotidase, cytosolic type
PVRL2_HUMAN	1.5512	0.633386	0.523057	4.60032	0.100223	1.19383	3	3	3	57.7	Poliovirus receptor-related protein 2
FA65A_HUMAN	1.54899	0.631332	0.367445	6.52992	0.393609	1.697	3	3	3	132.3	Protein FAM65A
YTHD3_HUMAN	1.54294	0.625681	0.420522	5.66121	0.290584	1.47701	3	3	3	63.9	YTH domain family protein 3
PUF60_HUMAN	1.53747	0.620562	0.557573	4.23949	0.0443487	1.11002	3	3	3	59.9	Poly(U)-binding-splicing factor PUF60
