# Supplementary material for: Cancer-associated fibroblasts induce metalloprotease-independent cancer cell invasion of the basement membrane
Source: Nat Commun. 2017 Oct 13;8:924. doi: 10.1038/s41467-017-00985-8 (PMC5640679; doi:10.1038/s41467-017-00985-8)
Supplement: Supplementary file 21 — Supplementary Data 10 [file 41467_2017_985_MOESM21_ESM.xlsx]

## Sheet: Sheet1
Proteins upregulated in CAFs2 secretome
80/80 Proteins	Heavy/Medium						Pept. sets			MW (kDa)	Description
	Ratio	Log2	Lower bound.	Upper bound.	p-value	Std. dev.	Distinct used	Used	Total
CO6A1_HUMAN	1.83345	0.87456	0.818166	4.10862	5.71655e-11	1.51985	31	47	50	108.5	Collagen alpha-1(VI) chain
NUCB1_HUMAN	1.59258	0.671368	0.829331	3.05827	4.60537e-07	1.36902	21	29	32	53.9	Nucleobindin-1
AGRIN_HUMAN	2.42216	1.2763	1.50643	3.89456	4.20691e-09	1.43822	22	23	24	217.2	Agrin
KPYM_HUMAN	1.58596	0.665352	1.03208	2.43708	0.000376473	1.50488	16	23	26	57.9	Pyruvate kinase isozymes M1/M2
FBN2_HUMAN	2.00667	1.0048	1.53434	2.62439	8.18827e-05	1.5864	15	19	21	314.8	Fibrillin-2
TRXR1_HUMAN	1.66171	0.732672	0.966575	2.85678	3.817e-08	1.20683	15	19	21	70.8	Thioredoxin reductase 1, cytoplasmic
CAB45_HUMAN	1.63531	0.709566	1.14676	2.332	0.202133	2.67616	11	16	16	41.8	45 kDa calcium-binding protein
CO6A2_HUMAN	2.07151	1.05068	1.53458	2.79628	1.9621e-06	1.28304	12	14	17	108.6	Collagen alpha-2(VI) chain
MFGM_HUMAN	1.56364	0.644912	0.954511	2.5615	2.97583e-11	1.05725	10	14	17	43.1	Lactadherin
TLN1_HUMAN	1.66256	0.73341	1.28305	2.15433	0.125722	2.14431	12	13	13	269.8	Talin-1
IBP7_HUMAN	2.6716	1.4177	1.89477	3.76691	4.40883e-10	1.11624	9	12	14	29.1	Insulin-like growth factor-binding protein 7
SERPH_HUMAN	1.93827	0.954766	1.6303	2.3044	0.000118979	1.32382	9	12	14	46.4	Serpin H1
TPA_HUMAN	4.95223	2.30808	3.47675	7.05389	0.000567059	2.12022	11	11	11	62.9	Tissue-type plasminogen activator
IBP5_HUMAN	2.97228	1.57157	2.61532	3.37796	3.04358e-06	1.30975	9	11	13	30.6	Insulin-like growth factor-binding protein 5
COIA1_HUMAN	2.1219	1.08536	1.09271	4.12046	0.14519	2.89051	10	11	11	178.2	Collagen alpha-1(XVIII) chain
NEO1_HUMAN	1.88407	0.913856	1.24239	2.85719	0.110791	2.25733	10	11	11	160	Neogenin
G6PI_HUMAN	1.6945	0.760862	1.26047	2.27799	0.117443	2.00108	8	11	12	63.1	Glucose-6-phosphate isomerase
FBLN1_HUMAN	6.19188	2.63038	5.07744	7.55093	9.31651e-10	1.1463	9	10	14	77.2	Fibulin-1
CO4A2_HUMAN	2.3934	1.25906	2.29829	2.49244	0.000690547	1.45575	8	10	11	167.6	Collagen alpha-2(IV) chain
ALDR_HUMAN	1.90504	0.929818	1.65428	2.1938	0.0193666	1.60979	7	10	10	35.9	Aldose reductase
CFAB_HUMAN	1.64972	0.722218	0.827134	3.29035	0.366376	2.78812	8	10	10	85.5	Complement factor B
PGK1_HUMAN	1.64462	0.717751	1.37663	1.96477	0.0705239	1.67003	9	10	11	44.6	Phosphoglycerate kinase 1
ACLY_HUMAN	2.27635	1.18672	1.18616	4.36853	0.110766	2.49665	9	9	9	120.8	ATP-citrate synthase
LTBP2_HUMAN	3.40734	1.76865	2.54669	4.55885	0.00177269	1.44667	6	7	7	195.1	Latent-transforming growth factor beta-binding protein 2
PCOC1_HUMAN	2.6065	1.38211	1.76475	3.84974	0.0169604	1.597	7	7	7	48	Procollagen C-endopeptidase enhancer 1
NQO1_HUMAN	2.05752	1.04091	1.72565	2.45323	0.00411327	1.28921	4	7	8	30.9	NAD(P)H dehydrogenase [quinone] 1
PTK7_HUMAN	1.52966	0.613215	0.777342	3.01009	0.412349	2.12772	7	7	7	118.4	Inactive tyrosine-protein kinase 7
PLOD2_HUMAN	3.09273	1.62888	2.45902	3.88974	0.000405481	1.19846	6	6	7	84.7	Procollagen-lysine,2-oxoglutarate 5-dioxygenase 2
PSA1_HUMAN	2.47315	1.30635	1.08231	5.65127	0.132322	2.17741	4	6	6	29.6	Proteasome subunit alpha type-1
LAMB2_HUMAN	2.01257	1.00904	1.43349	2.82556	0.0193444	1.33782	5	6	7	196	Laminin subunit beta-2
UGPA_HUMAN	1.99403	0.995684	0.404161	9.838	0.561705	4.70132	6	6	6	56.9	UTP--glucose-1-phosphate uridylyltransferase
PSMD2_HUMAN	1.96151	0.971966	0.597584	6.43848	0.440237	3.12778	6	6	6	100.2	26S proteasome non-ATPase regulatory subunit 2
MAOX_HUMAN	1.93199	0.950088	0.441122	8.46157	0.547607	4.1734	6	6	6	64.1	NADP-dependent malic enzyme
PSME1_HUMAN	1.88706	0.916137	1.07094	3.3251	0.117248	1.67905	5	6	7	28.7	Proteasome activator complex subunit 1
AP2A1_HUMAN	1.8166	0.861242	1.19581	2.75967	0.0622173	1.44758	4	6	8	107.5	AP-2 complex subunit alpha-1
BASP1_HUMAN	1.79338	0.842681	1.43502	2.24122	0.00547018	1.19085	6	6	6	22.7	Brain acid soluble protein 1
RINI_HUMAN	1.73255	0.792894	1.17811	2.54792	0.060627	1.40134	6	6	7	50	Ribonuclease inhibitor
RTN4_HUMAN	1.72254	0.784535	1.01902	2.91176	0.139513	1.61076	5	6	6	129.9	Reticulon-4
BGAL_HUMAN	1.54998	0.632254	0.299191	8.02984	0.737323	4.93655	6	6	6	76.1	Beta-galactosidase
AMPB_HUMAN	1000	9.96578					5	5	29	72.6	Aminopeptidase B
MRC2_HUMAN	2.58469	1.36999	0.811209	8.2354	0.243663	2.56609	4	5	5	166.7	C-type mannose receptor 2
UCHL1_HUMAN	2.33988	1.22643	1.59125	3.44073	0.00474269	1.18427	4	5	5	24.8	Ubiquitin carboxyl-terminal hydrolase isozyme L1
AP2A2_HUMAN	1.69025	0.757237	0.890837	3.20703	0.167522	1.52809	3	5	5	104	AP-2 complex subunit alpha-2
IL6_HUMAN	3.70482	1.88941	1.2642	10.8573	0.0982167	1.84172	4	4	4	23.7	Interleukin-6
SYWC_HUMAN	3.46871	1.7944	1.2965	9.2803	0.0833727	1.68137	4	4	4	53.2	Tryptophan--tRNA ligase, cytoplasmic
IF4A1_HUMAN	3.43081	1.77855	1.37998	8.52941	0.065165	1.5624	4	4	4	46.2	Eukaryotic initiation factor 4A-I
IF4A2_HUMAN	3.00683	1.58824	1.06468	8.49181	0.11923	1.77484	4	4	4	46.4	Eukaryotic initiation factor 4A-II
VCAM1_HUMAN	2.96757	1.56928	1.64148	5.36498	0.00547018	1.13615	4	4	4	81.3	Vascular cell adhesion protein 1
ISOC1_HUMAN	2.5828	1.36894	1.21547	5.4883	0.0456572	1.33541	4	4	4	32.2	Isochorismatase domain-containing protein 1
S10A4_HUMAN	2.41914	1.2745	1.47243	3.97456	0.000270387	1.03251	3	4	4	11.7	Protein S100-A4
ALDOC_HUMAN	2.33008	1.22038	0.13065	41.5557	0.737955	11.208	4	4	4	39.5	Fructose-bisphosphate aldolase C
DPP3_HUMAN	1.91912	0.940446	0.967098	3.80833	0.0575965	1.2471	4	4	5	82.6	Dipeptidyl peptidase 3
ANXA1_HUMAN	1.73053	0.791211	0.462641	6.4731	0.525117	2.35073	4	4	4	38.7	Annexin A1
ANXA2_HUMAN	1.67975	0.748244	0.732608	3.85137	0.204697	1.44092	4	4	4	38.6	Annexin A2
PSMD3_HUMAN	1.63977	0.713489	0.263438	10.2067	0.730166	3.91175	4	4	4	61	26S proteasome non-ATPase regulatory subunit 3
COF2_HUMAN	1.63958	0.713322	0.475665	5.65147	0.525117	2.1662	4	4	4	18.7	Cofilin-2
ANTR1_HUMAN	1.60074	0.678736	0.457565	5.59999	0.558272	2.19855	3	4	4	62.8	Anthrax toxin receptor 1
GROA_HUMAN	1.57011	0.650867	0.899031	2.74212	0.0211176	1.09755	3	4	4	11.3	Growth-regulated alpha protein
EIF3A_HUMAN	1.56132	0.642764	0.553035	4.40788	0.444157	1.77422	4	4	4	166.6	Eukaryotic translation initiation factor 3 subunit A
S10AD_HUMAN	1000	9.96578					2	3	10	11.5	Protein S100-A13
VP26A_HUMAN	1000	9.96578					3	3	19	38.2	Vacuolar protein sorting-associated protein 26A
EST1_HUMAN	5.62817	2.49267	1.59738	19.8301	0.0705239	1.41835	3	3	3	62.5	Liver carboxylesterase 1
DCTN2_HUMAN	4.64106	2.21445	0.0345602	623.244	0.767803	54.0587	3	3	3	44.2	Dynactin subunit 2
CAN1_HUMAN	4.13824	2.04902	0.0392348	436.475	0.771175	42.4589	3	3	3	81.9	Calpain-1 catalytic subunit
SYVC_HUMAN	3.71681	1.89406	0.0304625	453.497	0.797926	49.1167	3	3	3	140.5	Valine--tRNA ligase
CALX_HUMAN	2.5584	1.35524	0.414166	15.8038	0.444157	2.48667	3	3	3	67.6	Calnexin
CLIC4_HUMAN	2.38048	1.25125	0.626326	9.04753	0.214031	1.52999	3	3	3	28.8	Chloride intracellular channel protein 4
PEPD_HUMAN	2.23874	1.16268	0.803684	6.2362	0.0432468	1.12135	3	3	4	54.5	Xaa-Pro dipeptidase
HDGF_HUMAN	2.21938	1.15016	0.172488	28.5565	0.705821	5.17961	3	3	3	26.8	Hepatoma-derived growth factor
CO4A1_HUMAN	2.15608	1.10841	0.847213	5.48703	0.00448757	1.02446	2	3	4	160.6	Collagen alpha-1(IV) chain
ENOG_HUMAN	1.99351	0.995309	0.593118	6.70031	0.186398	1.35301	2	3	4	47.3	Gamma-enolase
GDIR1_HUMAN	1.86384	0.898277	0.220699	15.7404	0.691018	3.39964	2	3	3	23.2	Rho GDP-dissociation inhibitor 1
QORX_HUMAN	1.77917	0.831208	0.102793	30.7944	0.821864	6.96752	3	3	3	35.5	Quinone oxidoreductase PIG3
ARP2_HUMAN	1.7086	0.772812	0.384355	7.59533	0.491458	1.7895	3	3	3	44.8	Actin-related protein 2
FKBP9_HUMAN	1.69679	0.762805	0.30568	9.41862	0.61865	2.23452	3	3	3	63.1	Peptidyl-prolyl cis-trans isomerase FKBP9
NDK8_HUMAN	1.65048	0.722889	0.634502	4.29328	0.0237113	1.04714	3	3	5	15.5	Putative nucleoside diphosphate kinase
ARC1B_HUMAN	1.64451	0.717655	0.493178	5.48363	0.258533	1.34232	3	3	4	40.9	Actin-related protein 2/3 complex subunit 1B
TBCA_HUMAN	1.6179	0.694124	0.29638	8.83193	0.644513	2.1975	3	3	3	12.9	Tubulin-specific chaperone A
SAP3_HUMAN	1.5819	0.661662	0.443552	5.64178	0.367071	1.43569	2	3	3	20.8	Ganglioside GM2 activator
GFPT1_HUMAN	1.52761	0.611275	0.417856	5.58467	0.428075	1.47167	3	3	3	78.8	Glutamine--fructose-6-phosphate aminotransferase [isomerizing] 1
