# Supplementary material for: Cancer-associated fibroblasts induce metalloprotease-independent cancer cell invasion of the basement membrane
Source: Nat Commun. 2017 Oct 13;8:924. doi: 10.1038/s41467-017-00985-8 (PMC5640679; doi:10.1038/s41467-017-00985-8)
Supplement: Supplementary file 22 — Supplementary Data 11 [file 41467_2017_985_MOESM22_ESM.xlsx]

## Sheet: Sheet1
Proteins downregulated in CAFs2 proteome
101/101 Proteins	Heavy/Medium						Pept. sets			MW (kDa)	Description
	Ratio	Log2	Lower bound.	Upper bound.	p-value	Std. dev.	Distinct used	Used	Total
TAGL_HUMAN	0.575566	-0.796947	0.157475	2.10368	3.3169e-38	1.19732	50	76	80	22.6	Transgelin
ROA1_HUMAN	0.646865	-0.628463	0.193912	2.15786	1.04611e-25	1.20979	30	65	70	38.7	Heterogeneous nuclear ribonucleoprotein A1
LPP_HUMAN	0.59543	-0.747996	0.225179	1.57447	4.56174e-18	1.2439	25	44	44	65.7	Lipoma-preferred partner
CSRP1_HUMAN	0.545399	-0.874617	0.199112	1.49393	2.25613e-27	1.12621	11	39	41	20.6	Cysteine and glycine-rich protein 1
SYNP2_HUMAN	0.001	-9.96578					29	36	120	117.5	Synaptopodin-2
CNN1_HUMAN	0.5185	-0.947584	0.320421	0.839029	9.53962e-08	1.42907	17	23	23	33.2	Calponin-1
SYNEM_HUMAN	0.549607	-0.863527	0.370362	0.815601	4.03435e-06	1.43984	14	20	20	172.8	Synemin
SDPR_HUMAN	0.577717	-0.791564	0.319531	1.04452	1.51267e-11	1.14753	9	19	21	47.2	Serum deprivation-response protein
NEST_HUMAN	0.001	-9.96578					17	18	60	177.4	Nestin
LMNB1_HUMAN	0.591705	-0.75705	0.438337	0.798735	3.64605e-05	1.33772	13	15	15	66.4	Lamin-B1
PUR4_HUMAN	0.59059	-0.759771	0.449078	0.776694	4.14342e-05	1.31696	14	14	14	144.7	Phosphoribosylformylglycinamidine synthase
AL1B1_HUMAN	0.558396	-0.840638	0.423744	0.735838	1.44994e-05	1.31431	9	14	14	57.2	Aldehyde dehydrogenase X, mitochondrial
C1QBP_HUMAN	0.001	-9.96578					11	12	34	31.4	Complement component 1 Q subcomponent-binding protein, mitochondrial
MYO5A_HUMAN	0.001	-9.96578					12	12	27	215.4	Unconventional myosin-Va
TRPA1_HUMAN	0.211789	-2.2393	0.199385	0.224964	3.76039e-06	1.58112	10	11	12	127.5	Transient receptor potential cation channel subfamily A member 1
RTN1_HUMAN	0.624599	-0.678998	0.559831	0.69686	0.0223127	1.55963	4	10	11	83.6	Reticulon-1
CCD22_HUMAN	0.001	-9.96578					10	10	22	70.8	Coiled-coil domain-containing protein 22
CHRD1_HUMAN	0.001	-9.96578					6	9	14	37.5	Cysteine and histidine-rich domain-containing protein 1
SCOT1_HUMAN	0.001	-9.96578					8	9	32	56.2	Succinyl-CoA:3-ketoacid coenzyme A transferase 1, mitochondrial
TPPC8_HUMAN	0.001	-9.96578					9	9	28	161	Trafficking protein particle complex subunit 8
RAB24_HUMAN	0.613985	-0.703724	0.30229	1.24707	0.255603	2.4295	5	8	8	23.1	Ras-related protein Rab-24
HMGB2_HUMAN	0.611886	-0.708666	0.594484	0.629797	0.0010952	1.23116	4	8	8	24	High mobility group protein B2
CSK21_HUMAN	0.001	-9.96578					6	8	19	45.1	Casein kinase II subunit alpha
NSF1C_HUMAN	0.001	-9.96578					7	8	20	40.6	NSFL1 cofactor p47
SRSF2_HUMAN	0.001	-9.96578					6	8	18	25.5	Serine/arginine-rich splicing factor 2
GGH_HUMAN	0.624894	-0.678316	0.52086	0.749708	0.00905897	1.29723	6	7	7	36	Gamma-glutamyl hydrolase
K2C6A_HUMAN	0.547007	-0.870369	0.186565	1.60382	0.314883	3.17024	5	7	8	60	Keratin, type II cytoskeletal 6A
K2C6B_HUMAN	0.547007	-0.870369	0.186565	1.60382	0.314883	3.17024	5	7	8	60.1	Keratin, type II cytoskeletal 6B
PDCD6_HUMAN	0.001	-9.96578					6	7	20	21.9	Programmed cell death protein 6
S10AA_HUMAN	0.637632	-0.649205	0.541763	0.750465	0.000826324	1.12151	3	6	6	11.2	Protein S100-A10
STMN1_HUMAN	0.615563	-0.700022	0.439754	0.861658	0.0235599	1.33385	4	6	6	17.3	Stathmin
AASS_HUMAN	0.001	-9.96578					6	6	13	102.1	Alpha-aminoadipic semialdehyde synthase, mitochondrial
DHRS4_HUMAN	0.001	-9.96578					4	6	13	29.5	Dehydrogenase/reductase SDR family member 4
DHTK1_HUMAN	0.001	-9.96578					6	6	11	103.1	Probable 2-oxoglutarate dehydrogenase E1 component DHKTD1, mitochondrial
GNPAT_HUMAN	0.001	-9.96578					6	6	17	77.2	Dihydroxyacetone phosphate acyltransferase
NFS1_HUMAN	0.001	-9.96578					5	6	13	50.2	Cysteine desulfurase, mitochondrial
NHLC2_HUMAN	0.001	-9.96578					6	6	23	79.4	NHL repeat-containing protein 2
OFUT1_HUMAN	0.001	-9.96578					5	6	12	44	GDP-fucose protein O-fucosyltransferase 1
SYCM_HUMAN	0.001	-9.96578					5	6	12	62.2	Probable cysteine--tRNA ligase, mitochondrial
IMDH2_HUMAN	0.639034	-0.646035	0.441537	0.924871	0.00842736	1.16561	5	5	6	55.8	Inosine-5'-monophosphate dehydrogenase 2
NAA25_HUMAN	0.638996	-0.646121	0.290531	1.40541	0.243451	1.77134	5	5	5	112.3	N-alpha-acetyltransferase 25, NatB auxiliary subunit
STK39_HUMAN	0.637582	-0.649316	0.460895	0.882004	0.0025788	1.11412	5	5	5	59.5	STE20/SPS1-related proline-alanine-rich protein kinase
H15_HUMAN	0.612662	-0.706836	0.463501	0.809826	0.000283219	1.06455	4	5	7	22.6	Histone H1.5
LYPA1_HUMAN	0.603904	-0.72761	0.316171	1.15349	0.113493	1.5383	4	5	5	24.7	Acyl-protein thioesterase 1
ACADM_HUMAN	0.001	-9.96578					5	5	12	46.6	Medium-chain specific acyl-CoA dehydrogenase, mitochondrial
ASPG_HUMAN	0.001	-9.96578					5	5	10	37.2	N(4)-(beta-N-acetylglucosaminyl)-L-asparaginase
CF211_HUMAN	0.001	-9.96578					5	5	15	51.2	UPF0364 protein C6orf211
COX20_HUMAN	0.001	-9.96578					5	5	14	13.3	Cytochrome c oxidase protein 20 homolog
DBLOH_HUMAN	0.001	-9.96578					5	5	16	27.1	Diablo homolog, mitochondrial
DDX46_HUMAN	0.001	-9.96578					5	5	12	117.4	Probable ATP-dependent RNA helicase DDX46
NOC3L_HUMAN	0.001	-9.96578					5	5	15	92.5	Nucleolar complex protein 3 homolog
POP1_HUMAN	0.001	-9.96578					5	5	12	114.7	Ribonucleases P/MRP protein subunit POP1
PTCD3_HUMAN	0.001	-9.96578					5	5	16	78.5	Pentatricopeptide repeat-containing protein 3, mitochondrial
SCPDL_HUMAN	0.001	-9.96578					5	5	15	47.2	Saccharopine dehydrogenase-like oxidoreductase
GOSR2_HUMAN	0.624544	-0.679126	0.172544	2.26061	0.440162	2.27474	4	4	4	24.8	Golgi SNAP receptor complex member 2
GRDN_HUMAN	0.6181	-0.694089	0.26201	1.45814	0.16165	1.48255	2	4	4	216	Girdin
CT027_HUMAN	0.585014	-0.773457	0.315463	1.08488	0.0161773	1.16543	2	4	4	19.3	UPF0687 protein C20orf27
T176B_HUMAN	0.428675	-1.22205	0.201736	0.910901	0.0252995	1.3354	2	4	5	29.1	Transmembrane protein 176B
ARAF_HUMAN	0.001	-9.96578					4	4	10	67.6	Serine/threonine-protein kinase A-Raf
BRCC3_HUMAN	0.001	-9.96578					4	4	9	36.1	Lys-63-specific deubiquitinase BRCC36
DAZP1_HUMAN	0.001	-9.96578					3	4	9	43.4	DAZ-associated protein 1
DHRSX_HUMAN	0.001	-9.96578					4	4	10	36.4	Dehydrogenase/reductase SDR family member on chromosome X
GEMI5_HUMAN	0.001	-9.96578					4	4	10	168.6	Gem-associated protein 5
HDHD2_HUMAN	0.001	-9.96578					4	4	19	28.5	Haloacid dehalogenase-like hydrolase domain-containing protein 2
HTR5B_HUMAN	0.001	-9.96578					4	4	11	224.3	HEAT repeat-containing protein 5B
RO52_HUMAN	0.001	-9.96578					4	4	9	54.2	E3 ubiquitin-protein ligase TRIM21
EIF2A_HUMAN	0.650466	-0.620455	0.229363	1.8447	0.0656833	1.14163	3	3	3	65	Eukaryotic translation initiation factor 2A
MMP14_HUMAN	0.635428	-0.6542	0.229452	1.75971	0.0436496	1.11481	3	3	3	65.9	Matrix metalloproteinase-14
RM13_HUMAN	0.628587	-0.669816	0.158706	2.48965	0.326881	1.5944	3	3	3	20.7	39S ribosomal protein L13, mitochondrial
ACSA_HUMAN	0.611706	-0.70909	0.151349	2.47233	0.321657	1.627	2	3	3	78.6	Acetyl-coenzyme A synthetase, cytoplasmic
RM28_HUMAN	0.610704	-0.711454	0.194165	1.92084	0.128464	1.26615	2	3	3	30.2	39S ribosomal protein L28, mitochondrial
KCC2A_HUMAN	0.555812	-0.847331	0.211513	1.46056	0.00900255	1.05783	3	3	3	54.1	Calcium/calmodulin-dependent protein kinase type II subunit alpha
TRI16_HUMAN	0.477639	-1.06601	0.0417147	5.46903	0.591817	4.6093	3	3	3	64	Tripartite motif-containing protein 16
AGK_HUMAN	0.001	-9.96578					3	3	7	47.1	Acylglycerol kinase, mitochondrial
APOO_HUMAN	0.001	-9.96578					3	3	11	22.3	Apolipoprotein O
BCS1_HUMAN	0.001	-9.96578					3	3	7	47.5	Mitochondrial chaperone BCS1
DUT_HUMAN	0.001	-9.96578					3	3	6	26.6	Deoxyuridine 5'-triphosphate nucleotidohydrolase, mitochondrial
FA98B_HUMAN	0.001	-9.96578					3	3	8	37.2	Protein FAM98B
GDE1_HUMAN	0.001	-9.96578					3	3	8	37.7	Glycerophosphodiester phosphodiesterase 1
IF4E2_HUMAN	0.001	-9.96578					3	3	7	28.4	Eukaryotic translation initiation factor 4E type 2
LAP2B_HUMAN	0.001	-9.96578					2	3	9	50.7	Lamina-associated polypeptide 2, isoforms beta/gamma
MPP6_HUMAN	0.001	-9.96578					3	3	8	61.1	MAGUK p55 subfamily member 6
NAA10_HUMAN	0.001	-9.96578					3	3	9	26.5	N-alpha-acetyltransferase 10
NAGAB_HUMAN	0.001	-9.96578					2	3	9	46.6	Alpha-N-acetylgalactosaminidase
NDUA7_HUMAN	0.001	-9.96578					3	3	5	12.6	NADH dehydrogenase [ubiquinone] 1 alpha subcomplex subunit 7
NDUF3_HUMAN	0.001	-9.96578					2	3	5	20.4	NADH dehydrogenase [ubiquinone] 1 alpha subcomplex assembly factor 3
NUPL1_HUMAN	0.001	-9.96578					3	3	6	60.9	Nucleoporin p58/p45
PEPL1_HUMAN	0.001	-9.96578					3	3	7	55.9	Probable aminopeptidase NPEPL1
PPR21_HUMAN	0.001	-9.96578					3	3	8	88.3	Protein phosphatase 1 regulatory subunit 21
RHG10_HUMAN	0.001	-9.96578					3	3	5	89.4	Rho GTPase-activating protein 10
RN145_HUMAN	0.001	-9.96578					3	3	6	75.6	RING finger protein 145
RPAP1_HUMAN	0.001	-9.96578					3	3	8	152.8	RNA polymerase II-associated protein 1
RT35_HUMAN	0.001	-9.96578					3	3	8	36.8	28S ribosomal protein S35, mitochondrial
S11IP_HUMAN	0.001	-9.96578					3	3	5	121.4	Serine/threonine-protein kinase 11-interacting protein
SAE1_HUMAN	0.001	-9.96578					3	3	9	38.4	SUMO-activating enzyme subunit 1
SEH1_HUMAN	0.001	-9.96578					3	3	9	39.6	Nucleoporin SEH1
SELO_HUMAN	0.001	-9.96578					2	3	7	73.3	Selenoprotein O
SPCS1_HUMAN	0.001	-9.96578					1	3	10	18.3	Signal peptidase complex subunit 1
TBC13_HUMAN	0.001	-9.96578					3	3	7	46.6	TBC1 domain family member 13
TBCE_HUMAN	0.001	-9.96578					3	3	7	59.3	Tubulin-specific chaperone E
VTI1B_HUMAN	0.001	-9.96578					3	3	8	26.7	Vesicle transport through interaction with t-SNAREs homolog 1B
