# Supplementary material for: Cancer-associated fibroblasts induce metalloprotease-independent cancer cell invasion of the basement membrane
Source: Nat Commun. 2017 Oct 13;8:924. doi: 10.1038/s41467-017-00985-8 (PMC5640679; doi:10.1038/s41467-017-00985-8)
Supplement: Supplementary file 23 — Supplementary Data 12 [file 41467_2017_985_MOESM23_ESM.xlsx]

## Sheet: Sheet1
Proteins downregulated in CAFs2 secretome
118/118 Proteins	Heavy/Medium						Pept. sets			MW (kDa)	Description
	Ratio	Log2	Lower bound.	Upper bound.	p-value	Std. dev.	Distinct used	Used	Total
FBN1_HUMAN	0.527889	-0.921692	0.236282	1.17938	1.3896e-11	1.43635	37	42	43	312.2	Fibrillin-1
MMP2_HUMAN	0.440484	-1.18284	0.234757	0.8265	2.97583e-11	1.4011	22	29	31	73.9	72 kDa type IV collagenase
GRP78_HUMAN	0.635843	-0.653258	0.626559	0.645264	0.0751065	2.2225	19	22	23	72.3	78 kDa glucose-regulated protein
CSTN1_HUMAN	0.525226	-0.928991	0.505737	0.545465	0.0077348	1.93629	14	18	19	109.8	Calsyntenin-1
TKT_HUMAN	0.493274	-1.01954	0.244478	0.995257	0.164461	3.92424	12	17	17	67.9	Transketolase
MMP1_HUMAN	0.0946992	-3.4005	0.0839372	0.106841	1.16154e-07	2.11727	13	16	16	54	Interstitial collagenase
HEXB_HUMAN	0.5077	-0.977952	0.505875	0.509531	0.00617338	1.7382	11	14	14	63.1	Beta-hexosaminidase subunit beta
CSPG4_HUMAN	0.189572	-2.39919	0.0533741	0.673311	0.0319202	6.15147	13	14	14	250.5	Chondroitin sulfate proteoglycan 4
MMP3_HUMAN	0.0666166	-3.90798	0.0527218	0.0841733	2.49941e-11	1.3707	14	14	17	54	Stromelysin-1
HS90A_HUMAN	0.512948	-0.963117	0.314468	0.8367	0.121782	2.69928	10	13	13	84.7	Heat shock protein HSP 90-alpha
LDHB_HUMAN	0.592772	-0.75445	0.367413	0.95636	0.226435	2.53926	11	12	12	36.6	L-lactate dehydrogenase B chain
CO5A2_HUMAN	0.565111	-0.823394	0.402741	0.792942	0.111143	2.08863	9	11	11	144.9	Collagen alpha-2(V) chain
EF1A1_HUMAN	0.557848	-0.842057	0.195696	1.59019	0.442383	4.24315	9	11	11	50.1	Elongation factor 1-alpha 1
APLP2_HUMAN	0.441631	-1.17909	0.189159	1.03108	0.183195	3.2637	7	10	10	87	Amyloid-like protein 2
CSF1_HUMAN	0.439149	-1.18722	0.308256	0.625623	0.0317582	1.99149	6	10	10	60.2	Macrophage colony-stimulating factor 1
ENOA_HUMAN	0.392629	-1.34876	0.0879426	1.75293	0.337381	6.24108	8	10	10	47.2	Alpha-enolase
AATC_HUMAN	0.336645	-1.5707	0.0971754	1.16624	0.183195	4.84276	9	10	10	46.2	Aspartate aminotransferase, cytoplasmic
CO3_HUMAN	0.210861	-2.24563	0.195797	0.227084	1.96715e-05	1.50545	8	10	12	187.1	Complement C3
CATK_HUMAN	0.001	-9.96578					8	10	30	37	Cathepsin K
TBB4A_HUMAN	0.001	-9.96578					9	10	50	49.6	Tubulin beta-4A chain
HSP71_HUMAN	0.617626	-0.695194	0.149745	2.54741	0.647807	5.3658	8	9	9	70.1	Heat shock 70 kDa protein 1A/1B
PAI1_HUMAN	0.474799	-1.07461	0.309567	0.728225	0.065494	1.99534	8	9	9	45.1	Plasminogen activator inhibitor 1
MDHC_HUMAN	0.366302	-1.4489	0.10145	1.3226	0.243663	4.69731	7	9	9	36.4	Malate dehydrogenase, cytoplasmic
SPON2_HUMAN	0.324062	-1.62566	0.185661	0.565633	0.0269709	2.27074	9	9	9	35.8	Spondin-2
LUM_HUMAN	0.308753	-1.69547	0.276163	0.345189	4.60537e-07	1.16363	8	9	11	38.4	Lumican
AP1B1_HUMAN	0.595807	-0.747082	0.180338	1.96845	0.561262	3.95186	7	8	8	104.6	AP-1 complex subunit beta-1
TPIS_HUMAN	0.562852	-0.829171	0.283913	1.11585	0.26168	2.37133	6	8	8	30.8	Triosephosphate isomerase
STC2_HUMAN	0.480594	-1.05711	0.443513	0.520776	0.00142462	1.29615	5	8	8	33.2	Stanniocalcin-2
CATC_HUMAN	0.389935	-1.3587	0.356157	0.426916	0.00041798	1.30958	5	8	9	51.9	Dipeptidyl peptidase 1
PRKDC_HUMAN	0.001	-9.96578					8	8	86	469.1	DNA-dependent protein kinase catalytic subunit
LDLR_HUMAN	0.60632	-0.721849	0.356105	1.03235	0.217139	1.841	6	7	8	95.4	Low-density lipoprotein receptor
MA2B1_HUMAN	0.471815	-1.08371	0.121091	1.83836	0.444157	4.21298	7	7	7	113.7	Lysosomal alpha-mannosidase
MDHM_HUMAN	0.465446	-1.10332	0.186302	1.16284	0.244077	2.70136	6	7	7	35.5	Malate dehydrogenase, mitochondrial
CATD_HUMAN	0.427249	-1.22685	0.270627	0.674513	0.037913	1.70703	7	7	9	44.6	Cathepsin D
GSHR_HUMAN	0.290049	-1.78563	0.0512479	1.64159	0.301915	6.11963	5	7	7	56.3	Glutathione reductase, mitochondrial
LKHA4_HUMAN	0.001	-9.96578					6	7	58	69.3	Leukotriene A-4 hydrolase
SYEP_HUMAN	0.001	-9.96578					7	7	77	170.6	Bifunctional glutamate/proline--tRNA ligase
PLBL2_HUMAN	0.624058	-0.680248	0.281726	1.38237	0.404695	2.11078	5	6	6	65.5	Putative phospholipase B-like 2
MA2B2_HUMAN	0.589957	-0.761317	0.403193	0.863234	0.065165	1.39429	4	6	7	114	Epididymis-specific alpha-mannosidase
NEUR1_HUMAN	0.537987	-0.894357	0.376252	0.769245	0.0317582	1.3625	5	6	6	45.5	Sialidase-1
PTX3_HUMAN	0.300151	-1.73624	0.254897	0.353439	4.12426e-05	1.12207	6	6	8	42	Pentraxin-related protein PTX3
TSP2_HUMAN	0.277783	-1.84797	0.0937069	0.823457	0.115394	2.82474	5	6	6	130	Thrombospondin-2
MANBA_HUMAN	0.252647	-1.9848	0.113162	0.564066	0.0432468	2.12745	6	6	6	100.9	Beta-mannosidase
MMP10_HUMAN	0.001	-9.96578					6	6	20	54.2	Stromelysin-2
GBLP_HUMAN	0.644007	-0.634852	0.295459	1.40373	0.366376	1.75545	4	5	5	35.1	Guanine nucleotide-binding protein subunit beta-2-like 1
TCPQ_HUMAN	0.572005	-0.805899	0.094108	3.47675	0.69117	4.89519	5	5	5	59.6	T-complex protein 1 subunit theta
GALNS_HUMAN	0.526424	-0.925704	0.261603	1.05932	0.145998	1.62065	4	5	5	58	N-acetylgalactosamine-6-sulfatase
TCPZ_HUMAN	0.513358	-0.961963	0.0726528	3.62734	0.670102	5.69067	5	5	5	58	T-complex protein 1 subunit zeta
AMD_HUMAN	0.511007	-0.968586	0.209689	1.24531	0.244907	1.96266	4	5	5	108.3	Peptidyl-glycine alpha-amidating monooxygenase
PSA5_HUMAN	0.498423	-1.00456	0.159559	1.55695	0.376713	2.51578	4	5	5	26.4	Proteasome subunit alpha type-5
NAMPT_HUMAN	0.48663	-1.0391	0.0676536	3.50031	0.645584	5.793	4	5	5	55.5	Nicotinamide phosphoribosyltransferase
SODC_HUMAN	0.437158	-1.19377	0.261498	0.730817	0.0270941	1.34637	3	5	6	15.9	Superoxide dismutase [Cu-Zn]
CAPZB_HUMAN	0.419401	-1.2536	0.163742	1.07423	0.180042	2.06284	4	5	5	31.4	F-actin-capping protein subunit beta
SEP11_HUMAN	0.368729	-1.43937	0.0921722	1.47507	0.316237	3.22183	4	5	5	49.4	Septin-11
AATM_HUMAN	0.366914	-1.44648	0.154834	0.869489	0.105866	1.90851	5	5	5	47.5	Aspartate aminotransferase, mitochondrial
PROS_HUMAN	0.336478	-1.57142	0.0581131	1.94823	0.413232	4.66314	5	5	5	75.1	Vitamin K-dependent protein S
GDN_HUMAN	0.202936	-2.3009	0.138709	0.296904	0.00046211	1.17829	5	5	7	44	Glia-derived nexin
CAN2_HUMAN	0.001	-9.96578					4	5	27	80	Calpain-2 catalytic subunit
CBPA4_HUMAN	0.001	-9.96578					4	5	33	47.4	Carboxypeptidase A4
GALT2_HUMAN	0.001	-9.96578					5	5	22	64.7	Polypeptide N-acetylgalactosaminyltransferase 2
GSLG1_HUMAN	0.001	-9.96578					5	5	73	134.6	Golgi apparatus protein 1
ITGBL_HUMAN	0.001	-9.96578					4	5	10	53.9	Integrin beta-like protein 1
PLIN3_HUMAN	0.001	-9.96578					3	5	39	47.1	Perilipin-3
FBLN5_HUMAN	0.629597	-0.667499	0.264329	1.49962	0.268986	1.49688	4	4	4	50.2	Fibulin-5
SAHH_HUMAN	0.602554	-0.730837	0.10894	3.33277	0.69117	3.47599	3	4	4	47.7	Adenosylhomocysteinase
FUCO2_HUMAN	0.595366	-0.748152	0.241567	1.46734	0.258533	1.54887	4	4	4	54.1	Plasma alpha-L-fucosidase
SIAE_HUMAN	0.57101	-0.808411	0.277827	1.17358	0.0953293	1.29163	4	4	4	58.3	Sialate O-acetylesterase
CATZ_HUMAN	0.535529	-0.900964	0.303124	0.946117	0.0133042	1.11028	4	4	6	33.9	Cathepsin Z
SET_HUMAN	0.521285	-0.939856	0.012573	21.6128	0.841317	26.0558	3	4	4	33.5	Protein SET
H4_HUMAN	0.487818	-1.03558	0.170342	1.397	0.247465	1.79972	3	4	4	11.4	Histone H4
DAG1_HUMAN	0.414976	-1.2689	0.0571863	3.0113	0.568009	4.56036	4	4	4	97.4	Dystroglycan
SYCC_HUMAN	0.337381	-1.56755	0.034165	3.33165	0.558875	6.20594	4	4	4	85.5	Cysteine--tRNA ligase, cytoplasmic
TAGL_HUMAN	0.329045	-1.60364	0.142445	0.760087	0.056577	1.4517	4	4	4	22.6	Transgelin
CD81_HUMAN	0.293154	-1.77027	0.106826	0.804476	0.0905786	1.72459	3	4	4	25.8	CD81 antigen
XRCC5_HUMAN	0.0807414	-3.63055	0.0202804	0.321452	0.065494	2.50201	3	4	5	82.7	X-ray repair cross-complementing protein 5
4F2_HUMAN	0.001	-9.96578					3	4	25	68	4F2 cell-surface antigen heavy chain
ACPH_HUMAN	0.001	-9.96578					4	4	46	81.2	Acylamino-acid-releasing enzyme
CTNA1_HUMAN	0.001	-9.96578					4	4	37	100.1	Catenin alpha-1
FUMH_HUMAN	0.001	-9.96578					4	4	37	54.6	Fumarate hydratase, mitochondrial
GDF15_HUMAN	0.001	-9.96578					3	4	16	34.1	Growth/differentiation factor 15
TGM2_HUMAN	0.001	-9.96578					4	4	12	77.3	Protein-glutamine gamma-glutamyltransferase 2
UGGG1_HUMAN	0.001	-9.96578					4	4	85	177.2	UDP-glucose:glycoprotein glucosyltransferase 1
PLSI_HUMAN	0.620798	-0.687803	0.0982812	3.92131	0.691018	2.54276	3	3	3	70.3	Plastin-1
DX39B_HUMAN	0.606347	-0.721785	0.0475056	7.73922	0.814283	5.13808	3	3	3	49	Spliceosome RNA helicase DDX39B
EIF3B_HUMAN	0.587113	-0.76829	0.0698288	4.93638	0.736149	3.38463	3	3	3	92.5	Eukaryotic translation initiation factor 3 subunit B
YBOX1_HUMAN	0.57779	-0.791383	0.169469	1.96993	0.252345	1.37247	3	3	3	35.9	Nuclease-sensitive element-binding protein 1
TPM3_HUMAN	0.545249	-0.875012	0.170528	1.74339	0.175563	1.28713	3	3	3	32.8	Tropomyosin alpha-3 chain
PABP1_HUMAN	0.508163	-0.976638	0.137114	1.88332	0.258533	1.49192	3	3	3	70.7	Polyadenylate-binding protein 1
ASAH1_HUMAN	0.497553	-1.00708	0.184914	1.33878	0.0317582	1.08316	3	3	4	44.7	Acid ceramidase
ENOB_HUMAN	0.485386	-1.0428	0.013741	17.1458	0.831261	14.2198	2	3	3	47	Beta-enolase
TCPG_HUMAN	0.457253	-1.12893	0.0499856	4.18282	0.645584	3.68244	3	3	3	60.5	T-complex protein 1 subunit gamma
RLA0_HUMAN	0.44871	-1.15615	0.127697	1.5767	0.183195	1.41452	2	3	3	34.3	60S acidic ribosomal protein P0
PSME2_HUMAN	0.433071	-1.20733	0.0484677	3.86959	0.619052	3.59692	3	3	3	27.4	Proteasome activator complex subunit 2
TSG6_HUMAN	0.405471	-1.30233	0.0761727	2.15834	0.394315	2.14281	2	3	3	31.2	Tumor necrosis factor-inducible gene 6 protein
SEPT8_HUMAN	0.236068	-2.08273	0.0233951	2.38203	0.444157	4.06196	2	3	3	55.8	Septin-8
PYGL_HUMAN	0.210938	-2.24511	0.00552256	8.05691	0.657844	15.3758	3	3	3	97.1	Glycogen phosphorylase, liver form
PEDF_HUMAN	0.199146	-2.3281	0.0404026	0.981601	0.180042	1.98421	3	3	3	46.3	Pigment epithelium-derived factor
VEGFC_HUMAN	0.159346	-2.64976	0.0547819	0.463496	0.0217113	1.17092	2	3	4	46.9	Vascular endothelial growth factor C
C1QBP_HUMAN	0.116015	-3.10762	0.00910159	1.4788	0.356295	5.13121	2	3	3	31.4	Complement component 1 Q subcomponent-binding protein, mitochondrial
PDC6I_HUMAN	0.0733953	-3.76817	0.00758342	0.710348	0.230469	3.89608	3	3	3	96	Programmed cell death 6-interacting protein
AIFM1_HUMAN	0.001	-9.96578					3	3	28	66.9	Apoptosis-inducing factor 1, mitochondrial
AP1M1_HUMAN	0.001	-9.96578					3	3	26	48.6	AP-1 complex subunit mu-1
CANT1_HUMAN	0.001	-9.96578					3	3	32	44.8	Soluble calcium-activated nucleotidase 1
CD9_HUMAN	0.001	-9.96578					2	3	15	25.4	CD9 antigen
COPE_HUMAN	0.001	-9.96578					3	3	14	34.5	Coatomer subunit epsilon
CSN2_HUMAN	0.001	-9.96578					3	3	26	51.6	COP9 signalosome complex subunit 2
FA49B_HUMAN	0.001	-9.96578					3	3	19	36.7	Protein FAM49B
GOLM1_HUMAN	0.001	-9.96578					2	3	26	45.3	Golgi membrane protein 1
K1C18_HUMAN	0.001	-9.96578					3	3	31	48.1	Keratin, type I cytoskeletal 18
K1C19_HUMAN	0.001	-9.96578					3	3	39	44.1	Keratin, type I cytoskeletal 19
MET_HUMAN	0.001	-9.96578					3	3	48	155.5	Hepatocyte growth factor receptor
MFAP2_HUMAN	0.001	-9.96578					2	3	9	20.8	Microfibrillar-associated protein 2
MSLN_HUMAN	0.001	-9.96578					3	3	27	69	Mesothelin
PRS6A_HUMAN	0.001	-9.96578					3	3	21	49.2	26S protease regulatory subunit 6A
SND1_HUMAN	0.001	-9.96578					3	3	30	102	Staphylococcal nuclease domain-containing protein 1
TBB6_HUMAN	0.001	-9.96578					3	3	19	49.9	Tubulin beta-6 chain
U520_HUMAN	0.001	-9.96578					2	3	41	244.5	U5 small nuclear ribonucleoprotein 200 kDa helicase
WDR12_HUMAN	0.001	-9.96578					3	3	14	47.7	Ribosome biogenesis protein WDR12
